# Supplementary material for: Tetra­kis(1H-benzimidazole-κN 3)(nitrato-κO)copper(II) nitrate
Source: Acta Crystallogr Sect E Struct Rep Online. 2011 May 25;67(Pt 6):m792. doi: 10.1107/S1600536811018885 (PMC3120510; doi:10.1107/S1600536811018885)
Supplement: Supplementary file 1 [file e-67-0m792-sup1.cif]

##############################################################################
#                                                                            #
# This CIF contains the data in a paper accepted for publication in          #
# Acta Crystallographica Section E. It conforms to the requirements of       #
# Notes for Authors for Acta Crystallographica Section E, and has been       #
# peer reviewed under the auspices of the IUCr Commission on Journals.       #
#                                                                            #
# Full details of the Crystallographic Information File format               #
# are given in the paper "The Crystallographic Information File (CIF):       #
# a New Standard Archive File for Crystallography" by S. R. Hall, F. H.      #
# Allen and I. D. Brown [Acta Cryst. (1991), A47, 655-685].                  #
#                                                                            #
# The current version of the core CIF dictionary is obtainable from          #
# ftp://ftp.iucr.org/pub/cif_core.dic.                                       #
#                                                                            #
# Software is freely available for graphical display of the structure(s)     #
# in this CIF. For information consult the CIF software page                 #
# http://www.iucr.org/resources/cif/software.                                #
#                                                                            #
# This file may be used for bona fide research purposes within the           #
# scientific community so long as proper attribution is given to the journal # 
# article from which it was obtained.                                        #
#                                                                            #
##############################################################################
data_global
_audit_creation_method     SHELXL-97
_journal_date_recd_electronic     2011-05-12
_journal_date_accepted     2011-05-18
_journal_name_full     'Acta Crystallographica, Section E'
_journal_year     2011
_journal_volume     67
_journal_issue      6
_journal_page_first     m792
_journal_page_last     m792
_journal_paper_category     QM
_journal_coeditor_code     ZS2111
_publ_contact_author
;
     Dr. Seik Weng Ng
     Department of Chemistry
     University of Malaya
     50603 Kuala Lumpur
     Malaysia
;
_publ_contact_author_email     seikweng@um.edu.my
_publ_contact_author_fax     '03 7967 4193'
_publ_contact_author_phone     '03 7967 6778'
_publ_section_title
;
Tetrakis(1<i>H</i>-benzimidazole-\k<i>N</i>^3^)(nitrato-\k<i>O</i>)copper(II)
nitrate
;
loop_
    _publ_author_name
    _publ_author_address
    'Zhou, Fu-Lin'
;
    Department of Applied Chemistry
    Yuncheng University
    Yuncheng
    Shanxi 044000
    People's Republic of China
;
    'Ng, Seik Weng'
;
     Department of Chemistry
     University of Malaya
     50603 Kuala Lumpur
     Malaysia
;
_publ_section_synopsis     .
data_I
_audit_creation_method     SHELXL-97
_chemical_name_systematic
;
Tetrakis(1<i>H</i>-benzimidazole-\k<i>N</i>^3^)(nitrato-\k<i>O</i>)copper(II)
nitrate
;
_chemical_name_common     ?
_chemical_formula_moiety     'C28 H24 Cu N9 O3 +, N O3 -'
_chemical_formula_sum     'C28 H24 Cu N10 O6'
_chemical_formula_iupac     '[Cu (N O3) (C7 H6 N2)4] N O3'
_chemical_formula_weight     660.12
_chemical_melting_point     ?
_symmetry_cell_setting     orthorhombic
_symmetry_space_group_name_H-M     'C 2 2 21'
_symmetry_space_group_name_Hall     'C 2c 2'
loop_
    _symmetry_equiv_pos_as_xyz
    'x, y, z'
    '-x, -y, z+1/2'
    'x, -y, -z'
    '-x, y, -z+1/2'
    'x+1/2, y+1/2, z'
    '-x+1/2, -y+1/2, z+1/2'
    'x+1/2, -y+1/2, -z'
    '-x+1/2, y+1/2, -z+1/2'
_cell_length_a     15.7181(2)
_cell_length_b     24.9338(3)
_cell_length_c     15.1048(2)
_cell_angle_alpha     90.00
_cell_angle_beta     90.00
_cell_angle_gamma     90.00
_cell_volume     5919.75(13)
_cell_formula_units_Z     8
_cell_measurement_reflns_used     5605
_cell_measurement_theta_min     2.92
_cell_measurement_theta_max     70.54
_cell_measurement_temperature     293(2)
_exptl_crystal_description     Prism
_exptl_crystal_colour     Blue
_exptl_crystal_size_max     0.10
_exptl_crystal_size_mid     0.08
_exptl_crystal_size_min     0.06
_exptl_crystal_density_diffrn     1.481
_exptl_crystal_density_meas     ?
_exptl_crystal_density_method     'not measured'
_exptl_crystal_F_000     2712
_exptl_absorpt_coefficient_mu     1.562
_exptl_absorpt_correction_type     multi-scan
_exptl_absorpt_process_details     '(CrysAlis PRO; Agilent, 2010)'
_exptl_absorpt_correction_T_min     0.8595
_exptl_absorpt_correction_T_max     0.9121
_diffrn_ambient_temperature     293(2)
_diffrn_radiation_type     'Cu K\a'
_diffrn_radiation_wavelength     1.5418
_diffrn_radiation_source     'Enhance (Cu) X-ray Source'
_diffrn_radiation_monochromator     'graphite'
_diffrn_measurement_device_type     'Agilent Xcalibur Eos Gemini'
_diffrn_measurement_method     \w
_diffrn_detector_area_resol_mean     16.0356
_diffrn_reflns_number     7285
_diffrn_reflns_av_R_equivalents     0.0109
_diffrn_reflns_av_sigmaI/netI     0.0189
_diffrn_reflns_theta_min     3.32
_diffrn_reflns_theta_max     70.67
_diffrn_reflns_theta_full     70.67
_diffrn_measured_fraction_theta_max     0.988
_diffrn_measured_fraction_theta_full     0.988
_diffrn_reflns_limit_h_min     -17
_diffrn_reflns_limit_h_max     19
_diffrn_reflns_limit_k_min     -30
_diffrn_reflns_limit_k_max     12
_diffrn_reflns_limit_l_min     -18
_diffrn_reflns_limit_l_max     18
_diffrn_standards_number     0
_diffrn_standards_interval_count     .
_diffrn_standards_interval_time     .
_diffrn_standards_decay_%     0
_reflns_number_total     5038
_reflns_number_gt     4779
_reflns_threshold_expression     I>2\s(I)
_refine_ls_structure_factor_coef     Fsqd
_refine_ls_matrix_type     full
_refine_ls_R_factor_all     0.0417
_refine_ls_R_factor_gt     0.0396
_refine_ls_wR_factor_gt     0.1135
_refine_ls_wR_factor_ref     0.1165
_refine_ls_goodness_of_fit_ref     1.034
_refine_ls_restrained_S_all     1.067
_refine_ls_number_reflns     5038
_refine_ls_number_parameters     431
_refine_ls_number_restraints     130
_refine_ls_hydrogen_treatment     constr
_refine_ls_weighting_scheme     calc
_refine_ls_weighting_details
         'calc w=1/[\s^2^(Fo^2^)+(0.0810P)^2^+2.0279P] where P=(Fo^2^+2Fc^2^)/3'
_atom_sites_solution_hydrogens     geom
_atom_sites_solution_primary     direct
_atom_sites_solution_secondary     difmap
_refine_ls_shift/su_max     0.001
_refine_ls_shift/su_mean     0.000
_refine_diff_density_max     0.320
_refine_diff_density_min     -0.313
_refine_ls_extinction_method     none
_refine_ls_extinction_coef     ?
_refine_ls_abs_structure_details     'Flack (1983), 1676 Friedel pairs'
_refine_ls_abs_structure_Flack     -0.05(3)
loop_
    _atom_type_symbol
    _atom_type_description
    _atom_type_scat_dispersion_real
    _atom_type_scat_dispersion_imag
    _atom_type_scat_source
    'C' 'C' 0.0181 0.0091
                         'International Tables Vol C Tables 4.2.6.8 and 6.1.1.4'
    'H' 'H' 0.0000 0.0000
                         'International Tables Vol C Tables 4.2.6.8 and 6.1.1.4'
    'N' 'N' 0.0311 0.0180
                         'International Tables Vol C Tables 4.2.6.8 and 6.1.1.4'
    'O' 'O' 0.0492 0.0322
                         'International Tables Vol C Tables 4.2.6.8 and 6.1.1.4'
    'Cu' 'Cu' -1.9646 0.5888
                         'International Tables Vol C Tables 4.2.6.8 and 6.1.1.4'
_computing_data_collection     'CrysAlis PRO (Agilent, 2010)'
_computing_cell_refinement     'CrysAlis PRO (Agilent, 2010)'
_computing_data_reduction     'CrysAlis PRO (Agilent, 2010)'
_computing_structure_solution     'SHELXS97 (Sheldrick, 2008)'
_computing_structure_refinement     'SHELXL97 (Sheldrick, 2008)'
_computing_molecular_graphics     'X-SEED (Barbour, 2001)'
_computing_publication_material     'publCIF (Westrip, 2010)'
loop_
    _atom_site_type_symbol
    _atom_site_label
    _atom_site_fract_x
    _atom_site_fract_y
    _atom_site_fract_z
    _atom_site_U_iso_or_equiv
    _atom_site_adp_type
    _atom_site_calc_flag
    _atom_site_refinement_flags
    _atom_site_occupancy
    _atom_site_symmetry_multiplicity
    _atom_site_disorder_assembly
    _atom_site_disorder_group
    Cu Cu1 0.0000 0.417817(18) 0.2500 0.03722(14) Uani d S 1 2 . .
    Cu Cu2 0.5000 0.38135(2) 0.7500 0.05537(17) Uani d S 1 2 . .
    O O1 -0.0129(5) 0.5148(3) 0.1902(6) 0.0616(18) Uani d PDU 0.50 1 A -1
    O O2 -0.0161(7) 0.59502(16) 0.2397(10) 0.101(3) Uani d PDU 0.50 1 A -1
    O O3 0.0386(5) 0.5315(3) 0.3167(6) 0.074(2) Uani d PDU 0.50 1 A -1
    O O4 0.4732(5) 0.47882(18) 0.7442(8) 0.107(2) Uani d PDU 0.50 1 B -1
    O O5 0.4466(6) 0.5603(3) 0.7658(10) 0.156(4) Uani d PDU 0.50 1 B -1
    O O6 0.5717(4) 0.5318(3) 0.7891(6) 0.117(3) Uani d PDU 0.50 1 B -1
    O O7 0.2850(7) 0.4949(5) 0.4463(6) 0.089(3) Uani d PDU 0.50 1 C -1
    O O8 0.1786(3) 0.4969(4) 0.5351(5) 0.110(3) Uani d PDU 0.50 1 C -1
    O O9 0.3011(5) 0.5214(4) 0.5815(5) 0.083(2) Uani d PDU 0.50 1 C -1
    O O10 0.1531(11) 0.4740(12) 0.9487(14) 0.056(3) Uani d PDU 0.50 1 D -1
    O O11 0.2713(2) 0.4965(11) 1.0107(14) 0.064(3) Uani d PDU 0.50 1 D -1
    O O12 0.1518(13) 0.5215(12) 1.0668(14) 0.059(4) Uani d PDU 0.50 1 D -1
    N N1 0.03749(15) 0.40674(10) 0.37505(15) 0.0423(5) Uani d . 1 1 A .
    N N2 0.04470(17) 0.42208(11) 0.51886(16) 0.0509(6) Uani d . 1 1 A .
    H H2 0.0323 0.4352 0.5714 0.061 Uiso calc R 1 1 . .
    N N3 0.12264(13) 0.41851(10) 0.21267(16) 0.0436(5) Uani d . 1 1 A .
    N N4 0.25856(17) 0.43865(13) 0.2204(3) 0.0744(11) Uani d . 1 1 A .
    H H4 0.3059 0.4544 0.2377 0.089 Uiso calc R 1 1 . .
    N N5 0.46012(19) 0.37857(12) 0.6251(2) 0.0603(7) Uani d . 1 1 B .
    N N6 0.4071(2) 0.40852(14) 0.5002(2) 0.0744(9) Uani d . 1 1 B .
    H H6 0.3816 0.4302 0.4626 0.089 Uiso calc R 1 1 . .
    N N7 0.37999(19) 0.37880(11) 0.7923(2) 0.0598(7) Uani d . 1 1 B .
    N N8 0.2594(2) 0.40803(13) 0.8488(2) 0.0708(8) Uani d . 1 1 B .
    H H8 0.2231 0.4290 0.8766 0.085 Uiso calc R 1 1 . .
    N N9 0.0030(5) 0.54803(13) 0.2490(8) 0.0462(9) Uani d SDU 0.50 1 A -1
    N N10 0.4980(6) 0.52280(17) 0.7649(6) 0.059(3) Uani d PDU 0.50 1 B -1
    N N11 0.2553(4) 0.5029(6) 0.5215(4) 0.066(3) Uani d PDU 0.50 1 C -1
    N N12 0.1927(3) 0.5001(13) 1.0062(17) 0.048(2) Uani d PDU 0.50 1 D -1
    C C1 0.0063(2) 0.43455(11) 0.44316(18) 0.0478(6) Uani d . 1 1 . .
    H H1 -0.0372 0.4597 0.4383 0.057 Uiso calc R 1 1 A .
    C C2 0.10595(12) 0.38578(8) 0.50119(11) 0.0494(6) Uani d G 1 1 . .
    C C3 0.16641(15) 0.35976(10) 0.55281(9) 0.0660(9) Uani d G 1 1 A .
    H H3 0.1702 0.3672 0.6130 0.079 Uiso calc R 1 1 . .
    C C4 0.22118(14) 0.32267(10) 0.51443(14) 0.0723(10) Uani d G 1 1 A .
    H H4A 0.2616 0.3053 0.5490 0.087 Uiso calc R 1 1 . .
    C C5 0.21549(13) 0.31161(9) 0.42443(14) 0.0680(9) Uani d G 1 1 A .
    H H5 0.2521 0.2868 0.3988 0.082 Uiso calc R 1 1 . .
    C C6 0.15502(13) 0.33764(8) 0.37281(10) 0.0515(7) Uani d G 1 1 A .
    H H6A 0.1512 0.3302 0.3126 0.062 Uiso calc R 1 1 . .
    C C7 0.10025(11) 0.37472(7) 0.41119(11) 0.0428(6) Uani d G 1 1 A .
    C C8 0.18048(17) 0.44833(12) 0.2533(3) 0.0563(7) Uani d . 1 1 . .
    H H8A 0.1687 0.4726 0.2983 0.068 Uiso calc R 1 1 A .
    C C9 0.16669(11) 0.38703(9) 0.15231(13) 0.0509(7) Uani d G 1 1 . .
    C C10 0.13867(13) 0.34785(10) 0.09369(15) 0.0656(9) Uani d G 1 1 A .
    H H10 0.0813 0.3389 0.0914 0.079 Uiso calc R 1 1 . .
    C C11 0.1964(2) 0.32205(10) 0.03854(15) 0.0909(16) Uani d G 1 1 A .
    H H11 0.1777 0.2958 -0.0007 0.109 Uiso calc R 1 1 . .
    C C12 0.28222(19) 0.33543(13) 0.04201(19) 0.0989(18) Uani d G 1 1 A .
    H H12 0.3209 0.3182 0.0051 0.119 Uiso calc R 1 1 . .
    C C13 0.31024(11) 0.37460(13) 0.1006(2) 0.109(2) Uani d G 1 1 A .
    H H13 0.3676 0.3836 0.1029 0.131 Uiso calc R 1 1 . .
    C C14 0.25248(13) 0.40040(10) 0.15578(17) 0.0682(10) Uani d G 1 1 A .
    C C15 0.4189(3) 0.41740(16) 0.5867(3) 0.0720(10) Uani d . 1 1 . .
    H H15 0.3998 0.4479 0.6161 0.086 Uiso calc R 1 1 B .
    C C16 0.44165(15) 0.36015(8) 0.48107(15) 0.0637(8) Uani d G 1 1 . .
    C C17 0.44827(18) 0.32937(11) 0.40466(12) 0.0818(12) Uani d G 1 1 B .
    H H17 0.4260 0.3420 0.3516 0.098 Uiso calc R 1 1 . .
    C C18 0.48821(18) 0.27966(11) 0.40755(14) 0.0836(12) Uani d G 1 1 B .
    H H18 0.4926 0.2591 0.3564 0.100 Uiso calc R 1 1 . .
    C C19 0.52152(16) 0.26073(8) 0.48686(18) 0.0764(11) Uani d G 1 1 B .
    H H19 0.5482 0.2275 0.4888 0.092 Uiso calc R 1 1 . .
    C C20 0.51490(15) 0.29151(8) 0.56328(14) 0.0638(9) Uani d G 1 1 B .
    H H20 0.5372 0.2788 0.6163 0.077 Uiso calc R 1 1 . .
    C C21 0.47496(14) 0.34122(8) 0.56039(12) 0.0555(7) Uani d G 1 1 B .
    C C22 0.3423(3) 0.41754(16) 0.8371(3) 0.0691(9) Uani d . 1 1 . .
    H H22 0.3702 0.4479 0.8581 0.083 Uiso calc R 1 1 B .
    C C23 0.24100(14) 0.36003(8) 0.80981(14) 0.0602(8) Uani d G 1 1 . .
    C C24 0.16767(11) 0.32924(11) 0.80189(16) 0.0787(12) Uani d G 1 1 B .
    H H24 0.1166 0.3415 0.8255 0.094 Uiso calc R 1 1 . .
    C C25 0.17062(13) 0.28005(11) 0.75867(18) 0.0788(10) Uani d G 1 1 B .
    H H25 0.1216 0.2595 0.7534 0.095 Uiso calc R 1 1 . .
    C C26 0.24690(16) 0.26166(8) 0.72338(16) 0.0724(10) Uani d G 1 1 B .
    H H26 0.2489 0.2288 0.6945 0.087 Uiso calc R 1 1 . .
    C C27 0.32023(12) 0.29245(8) 0.73130(14) 0.0616(8) Uani d G 1 1 B .
    H H27 0.3713 0.2801 0.7077 0.074 Uiso calc R 1 1 . .
    C C28 0.31728(11) 0.34163(8) 0.77451(14) 0.0550(7) Uani d G 1 1 B .
loop_
    _atom_site_aniso_label
    _atom_site_aniso_U_11
    _atom_site_aniso_U_22
    _atom_site_aniso_U_33
    _atom_site_aniso_U_12
    _atom_site_aniso_U_13
    _atom_site_aniso_U_23
    Cu1 0.0294(2) 0.0434(2) 0.0389(2) 0.000 -0.0016(2) 0.000
    Cu2 0.0546(3) 0.0549(3) 0.0566(3) 0.000 0.0062(4) 0.000
    O1 0.068(4) 0.073(4) 0.044(3) 0.014(3) -0.013(3) -0.021(3)
    O2 0.115(8) 0.055(2) 0.134(7) 0.020(3) -0.018(6) 0.000(4)
    O3 0.086(5) 0.091(5) 0.044(3) 0.008(4) -0.009(4) -0.006(3)
    O4 0.129(6) 0.060(2) 0.133(5) -0.009(3) -0.036(6) 0.003(5)
    O5 0.118(6) 0.138(6) 0.211(9) 0.052(5) 0.003(7) -0.033(7)
    O6 0.061(4) 0.142(6) 0.147(6) -0.025(4) 0.007(4) 0.027(5)
    O7 0.089(6) 0.090(6) 0.089(6) -0.006(6) 0.003(5) 0.001(5)
    O8 0.057(3) 0.101(4) 0.174(8) -0.019(4) 0.015(4) -0.031(6)
    O9 0.063(4) 0.095(5) 0.090(5) -0.007(3) 0.019(4) 0.011(4)
    O10 0.046(4) 0.073(6) 0.050(7) 0.006(4) 0.003(4) -0.012(6)
    O11 0.0424(17) 0.071(6) 0.078(9) 0.005(4) -0.006(3) 0.018(6)
    O12 0.061(5) 0.073(6) 0.043(6) -0.007(4) 0.010(4) -0.006(4)
    N1 0.0368(10) 0.0522(12) 0.0380(10) 0.0020(9) -0.0027(9) -0.0038(9)
    N2 0.0533(14) 0.0601(14) 0.0394(12) -0.0063(12) 0.0041(11) -0.0073(11)
    N3 0.0311(10) 0.0538(12) 0.0459(11) 0.0016(10) -0.0018(9) 0.0093(10)
    N4 0.0348(13) 0.0754(18) 0.113(3) -0.0051(12) -0.0058(15) 0.0349(19)
    N5 0.0558(15) 0.0634(15) 0.0617(16) 0.0083(13) 0.0050(14) 0.0001(13)
    N6 0.0720(19) 0.078(2) 0.0736(19) 0.0117(17) -0.0163(17) 0.0069(16)
    N7 0.0567(15) 0.0606(15) 0.0621(16) 0.0058(13) 0.0081(13) -0.0081(13)
    N8 0.075(2) 0.0740(19) 0.0630(16) 0.0228(16) 0.0177(16) -0.0025(15)
    N9 0.054(2) 0.0477(17) 0.0371(15) -0.017(5) -0.0012(19) -0.002(8)
    N10 0.052(2) 0.058(2) 0.069(7) 0.016(4) 0.019(4) -0.007(3)
    N11 0.052(3) 0.061(4) 0.084(9) 0.003(4) 0.006(3) 0.016(7)
    N12 0.048(2) 0.0502(19) 0.047(6) -0.009(6) -0.016(6) 0.009(4)
    C1 0.0430(14) 0.0548(13) 0.0455(13) -0.0012(14) 0.0056(14) -0.0086(11)
    C2 0.0499(15) 0.0543(15) 0.0441(14) -0.0120(13) -0.0027(13) 0.0022(12)
    C3 0.077(2) 0.075(2) 0.0459(16) -0.0086(19) -0.0147(17) 0.0073(16)
    C4 0.070(2) 0.084(2) 0.062(2) 0.0121(19) -0.0175(18) 0.0206(19)
    C5 0.066(2) 0.073(2) 0.066(2) 0.0192(19) 0.0028(17) 0.0113(17)
    C6 0.0521(17) 0.0542(16) 0.0483(15) 0.0105(14) 0.0007(13) 0.0039(13)
    C7 0.0389(13) 0.0467(13) 0.0428(13) -0.0043(11) -0.0016(12) 0.0023(11)
    C8 0.0377(13) 0.0582(15) 0.0730(18) -0.0052(11) -0.0081(16) 0.0109(19)
    C9 0.0403(14) 0.0627(17) 0.0498(15) 0.0143(13) 0.0072(13) 0.0207(14)
    C10 0.074(2) 0.075(2) 0.0479(16) 0.0285(19) -0.0030(17) 0.0040(16)
    C11 0.110(4) 0.098(3) 0.064(2) 0.060(3) 0.017(2) 0.008(2)
    C12 0.107(4) 0.108(4) 0.081(3) 0.052(3) 0.040(3) 0.023(3)
    C13 0.055(2) 0.127(4) 0.145(5) 0.043(3) 0.049(3) 0.080(4)
    C14 0.0476(17) 0.078(2) 0.079(2) 0.0113(16) 0.0109(17) 0.035(2)
    C15 0.064(2) 0.066(2) 0.085(3) 0.0150(18) -0.003(2) -0.005(2)
    C16 0.0464(16) 0.073(2) 0.072(2) -0.0007(15) -0.0037(16) 0.0002(18)
    C17 0.065(2) 0.117(3) 0.063(2) -0.009(2) -0.0083(19) -0.014(2)
    C18 0.062(2) 0.098(3) 0.091(3) -0.002(2) 0.002(2) -0.033(2)
    C19 0.060(2) 0.069(2) 0.100(3) -0.0017(17) -0.002(2) -0.019(2)
    C20 0.057(2) 0.0583(17) 0.076(2) 0.0025(15) 0.0054(16) 0.0019(15)
    C21 0.0445(16) 0.0617(17) 0.0604(17) -0.0052(13) 0.0073(13) -0.0039(15)
    C22 0.078(2) 0.0638(19) 0.066(2) 0.0076(19) 0.0103(19) -0.0075(17)
    C23 0.0575(19) 0.078(2) 0.0449(15) 0.0174(17) 0.0030(14) 0.0051(15)
    C24 0.0525(19) 0.124(4) 0.059(2) 0.008(2) 0.0070(16) 0.018(2)
    C25 0.074(2) 0.101(3) 0.061(2) -0.016(2) -0.004(2) 0.004(2)
    C26 0.083(2) 0.079(2) 0.0543(18) -0.012(2) 0.0025(18) 0.0043(16)
    C27 0.065(2) 0.0661(19) 0.0533(19) 0.0039(16) 0.0013(15) -0.0012(14)
    C28 0.0525(17) 0.0644(18) 0.0481(15) 0.0077(15) 0.0012(13) 0.0038(13)
loop_
    _geom_bond_atom_site_label_1
    _geom_bond_atom_site_label_2
    _geom_bond_site_symmetry_2
    _geom_bond_distance
    _geom_bond_publ_flag
    Cu1 N1 4 1.998(2) ?
    Cu1 N1 . 1.998(2) ?
    Cu1 N3 . 2.008(2) ?
    Cu1 N3 4 2.008(2) ?
    Cu1 O1 . 2.590(7) ?
    Cu2 N5 . 1.989(3) ?
    Cu2 N5 4_656 1.989(3) ?
    Cu2 N7 4_656 1.993(3) ?
    Cu2 N7 . 1.993(3) ?
    Cu2 O4 . 2.468(5) ?
    O1 N9 . 1.240(7) ?
    O2 N9 . 1.218(5) ?
    O3 N9 . 1.236(9) ?
    O4 N10 . 1.205(6) ?
    O5 N10 . 1.234(7) ?
    O6 N10 . 1.237(8) ?
    O7 N11 . 1.244(8) ?
    O8 N11 . 1.231(7) ?
    O9 N11 . 1.246(8) ?
    O10 N12 . 1.250(8) ?
    O11 N12 . 1.240(6) ?
    O12 N12 . 1.239(8) ?
    N1 C1 . 1.334(4) ?
    N1 C7 . 1.382(3) ?
    N2 C1 . 1.330(4) ?
    N2 C2 . 1.348(3) ?
    N2 H2 . 0.8800 ?
    N3 C8 . 1.325(4) ?
    N3 C9 . 1.388(3) ?
    N4 C8 . 1.346(4) ?
    N4 C14 . 1.368(4) ?
    N4 H4 . 0.8800 ?
    N5 C15 . 1.301(5) ?
    N5 C21 . 1.370(3) ?
    N6 C15 . 1.338(6) ?
    N6 C16 . 1.354(4) ?
    N6 H6 . 0.8800 ?
    N7 C22 . 1.320(5) ?
    N7 C28 . 1.379(3) ?
    N8 C22 . 1.337(5) ?
    N8 C23 . 1.365(4) ?
    N8 H8 . 0.8800 ?
    C1 H1 . 0.9300 ?
    C2 C3 . 1.3900 ?
    C2 C7 . 1.3900 ?
    C3 C4 . 1.3900 ?
    C3 H3 . 0.9300 ?
    C4 C5 . 1.3900 ?
    C4 H4A . 0.9300 ?
    C5 C6 . 1.3900 ?
    C5 H5 . 0.9300 ?
    C6 C7 . 1.3900 ?
    C6 H6A . 0.9300 ?
    C8 H8A . 0.9300 ?
    C9 C10 . 1.3900 ?
    C9 C14 . 1.3900 ?
    C10 C11 . 1.3900 ?
    C10 H10 . 0.9300 ?
    C11 C12 . 1.3900 ?
    C11 H11 . 0.9300 ?
    C12 C13 . 1.3900 ?
    C12 H12 . 0.9300 ?
    C13 C14 . 1.3900 ?
    C13 H13 . 0.9300 ?
    C15 H15 . 0.9300 ?
    C16 C17 . 1.3900 ?
    C16 C21 . 1.3900 ?
    C17 C18 . 1.3900 ?
    C17 H17 . 0.9300 ?
    C18 C19 . 1.3900 ?
    C18 H18 . 0.9300 ?
    C19 C20 . 1.3900 ?
    C19 H19 . 0.9300 ?
    C20 C21 . 1.3900 ?
    C20 H20 . 0.9300 ?
    C22 H22 . 0.9300 ?
    C23 C24 . 1.3900 ?
    C23 C28 . 1.3900 ?
    C24 C25 . 1.3900 ?
    C24 H24 . 0.9300 ?
    C25 C26 . 1.3900 ?
    C25 H25 . 0.9300 ?
    C26 C27 . 1.3900 ?
    C26 H26 . 0.9300 ?
    C27 C28 . 1.3900 ?
    C27 H27 . 0.9300 ?
loop_
    _geom_angle_atom_site_label_1
    _geom_angle_atom_site_label_2
    _geom_angle_atom_site_label_3
    _geom_angle_site_symmetry_1
    _geom_angle_site_symmetry_3
    _geom_angle
    _geom_angle_publ_flag
    N1 Cu1 N1 4 . 164.10(14) ?
    N1 Cu1 N3 4 . 91.08(10) ?
    N1 Cu1 N3 . . 89.06(10) ?
    N1 Cu1 N3 4 4 89.06(10) ?
    N1 Cu1 N3 . 4 91.08(10) ?
    N3 Cu1 N3 . 4 179.02(14) ?
    N1 Cu1 O1 4 . 77.06(17) ?
    N1 Cu1 O1 . . 118.83(17) ?
    N3 Cu1 O1 . . 88.23(19) ?
    N3 Cu1 O1 4 . 90.9(2) ?
    N5 Cu2 N5 . 4_656 176.00(17) ?
    N5 Cu2 N7 . 4_656 89.60(13) ?
    N5 Cu2 N7 4_656 4_656 90.27(13) ?
    N5 Cu2 N7 . . 90.27(13) ?
    N5 Cu2 N7 4_656 . 89.60(13) ?
    N7 Cu2 N7 4_656 . 176.34(17) ?
    N5 Cu2 O4 . . 87.0(3) ?
    N5 Cu2 O4 4_656 . 97.0(3) ?
    N7 Cu2 O4 4_656 . 100.5(2) ?
    N7 Cu2 O4 . . 83.2(2) ?
    N9 O1 Cu1 . . 111.0(5) ?
    N10 O4 Cu2 . . 146.3(6) ?
    C1 N1 C7 . . 105.0(2) ?
    C1 N1 Cu1 . . 123.3(2) ?
    C7 N1 Cu1 . . 131.62(17) ?
    C1 N2 C2 . . 108.1(2) ?
    C1 N2 H2 . . 125.9 ?
    C2 N2 H2 . . 125.9 ?
    C8 N3 C9 . . 106.2(2) ?
    C8 N3 Cu1 . . 122.2(2) ?
    C9 N3 Cu1 . . 131.17(17) ?
    C8 N4 C14 . . 109.0(3) ?
    C8 N4 H4 . . 125.5 ?
    C14 N4 H4 . . 125.5 ?
    C15 N5 C21 . . 105.8(3) ?
    C15 N5 Cu2 . . 123.6(3) ?
    C21 N5 Cu2 . . 130.3(2) ?
    C15 N6 C16 . . 107.5(3) ?
    C15 N6 H6 . . 126.3 ?
    C16 N6 H6 . . 126.3 ?
    C22 N7 C28 . . 105.7(3) ?
    C22 N7 Cu2 . . 124.5(3) ?
    C28 N7 Cu2 . . 129.45(19) ?
    C22 N8 C23 . . 107.8(3) ?
    C22 N8 H8 . . 126.1 ?
    C23 N8 H8 . . 126.1 ?
    O2 N9 O3 . . 121.8(8) ?
    O2 N9 O1 . . 120.7(9) ?
    O3 N9 O1 . . 117.5(5) ?
    O4 N10 O5 . . 118.7(9) ?
    O4 N10 O6 . . 123.0(7) ?
    O5 N10 O6 . . 118.2(7) ?
    O8 N11 O7 . . 120.0(7) ?
    O8 N11 O9 . . 119.3(7) ?
    O7 N11 O9 . . 120.4(7) ?
    O11 N12 O12 . . 120.5(10) ?
    O11 N12 O10 . . 119.7(10) ?
    O12 N12 O10 . . 118.6(6) ?
    N2 C1 N1 . . 112.0(3) ?
    N2 C1 H1 . . 124.0 ?
    N1 C1 H1 . . 124.0 ?
    N2 C2 C3 . . 133.68(17) ?
    N2 C2 C7 . . 106.31(17) ?
    C3 C2 C7 . . 120.0 ?
    C2 C3 C4 . . 120.0 ?
    C2 C3 H3 . . 120.0 ?
    C4 C3 H3 . . 120.0 ?
    C3 C4 C5 . . 120.0 ?
    C3 C4 H4A . . 120.0 ?
    C5 C4 H4A . . 120.0 ?
    C4 C5 C6 . . 120.0 ?
    C4 C5 H5 . . 120.0 ?
    C6 C5 H5 . . 120.0 ?
    C7 C6 C5 . . 120.0 ?
    C7 C6 H6A . . 120.0 ?
    C5 C6 H6A . . 120.0 ?
    N1 C7 C6 . . 131.44(15) ?
    N1 C7 C2 . . 108.53(15) ?
    C6 C7 C2 . . 120.0 ?
    N3 C8 N4 . . 110.7(3) ?
    N3 C8 H8A . . 124.6 ?
    N4 C8 H8A . . 124.6 ?
    N3 C9 C10 . . 131.12(17) ?
    N3 C9 C14 . . 108.88(17) ?
    C10 C9 C14 . . 120.0 ?
    C9 C10 C11 . . 120.0 ?
    C9 C10 H10 . . 120.0 ?
    C11 C10 H10 . . 120.0 ?
    C10 C11 C12 . . 120.0 ?
    C10 C11 H11 . . 120.0 ?
    C12 C11 H11 . . 120.0 ?
    C13 C12 C11 . . 120.0 ?
    C13 C12 H12 . . 120.0 ?
    C11 C12 H12 . . 120.0 ?
    C12 C13 C14 . . 120.0 ?
    C12 C13 H13 . . 120.0 ?
    C14 C13 H13 . . 120.0 ?
    N4 C14 C13 . . 134.80(19) ?
    N4 C14 C9 . . 105.18(19) ?
    C13 C14 C9 . . 120.0 ?
    N5 C15 N6 . . 112.4(4) ?
    N5 C15 H15 . . 123.8 ?
    N6 C15 H15 . . 123.8 ?
    N6 C16 C17 . . 134.4(2) ?
    N6 C16 C21 . . 105.6(2) ?
    C17 C16 C21 . . 120.0 ?
    C16 C17 C18 . . 120.0 ?
    C16 C17 H17 . . 120.0 ?
    C18 C17 H17 . . 120.0 ?
    C19 C18 C17 . . 120.0 ?
    C19 C18 H18 . . 120.0 ?
    C17 C18 H18 . . 120.0 ?
    C20 C19 C18 . . 120.0 ?
    C20 C19 H19 . . 120.0 ?
    C18 C19 H19 . . 120.0 ?
    C19 C20 C21 . . 120.0 ?
    C19 C20 H20 . . 120.0 ?
    C21 C20 H20 . . 120.0 ?
    N5 C21 C20 . . 131.35(19) ?
    N5 C21 C16 . . 108.65(19) ?
    C20 C21 C16 . . 120.0 ?
    N7 C22 N8 . . 112.0(4) ?
    N7 C22 H22 . . 124.0 ?
    N8 C22 H22 . . 124.0 ?
    N8 C23 C24 . . 134.2(2) ?
    N8 C23 C28 . . 105.8(2) ?
    C24 C23 C28 . . 120.0 ?
    C23 C24 C25 . . 120.0 ?
    C23 C24 H24 . . 120.0 ?
    C25 C24 H24 . . 120.0 ?
    C26 C25 C24 . . 120.0 ?
    C26 C25 H25 . . 120.0 ?
    C24 C25 H25 . . 120.0 ?
    C27 C26 C25 . . 120.0 ?
    C27 C26 H26 . . 120.0 ?
    C25 C26 H26 . . 120.0 ?
    C26 C27 C28 . . 120.0 ?
    C26 C27 H27 . . 120.0 ?
    C28 C27 H27 . . 120.0 ?
    N7 C28 C27 . . 131.33(18) ?
    N7 C28 C23 . . 108.66(18) ?
    C27 C28 C23 . . 120.0 ?
loop_
    _geom_torsion_atom_site_label_1
    _geom_torsion_atom_site_label_2
    _geom_torsion_atom_site_label_3
    _geom_torsion_atom_site_label_4
    _geom_torsion_site_symmetry_1
    _geom_torsion_site_symmetry_2
    _geom_torsion_site_symmetry_3
    _geom_torsion_site_symmetry_4
    _geom_torsion
    _geom_torsion_publ_flag
    N1 Cu1 O1 N9 4 . . . 177.7(5) ?
    N1 Cu1 O1 N9 . . . . -2.8(5) ?
    N3 Cu1 O1 N9 . . . . -90.8(4) ?
    N3 Cu1 O1 N9 4 . . . 88.9(4) ?
    N5 Cu2 O4 N10 . . . . -139.8(18) ?
    N5 Cu2 O4 N10 4_656 . . . 40.8(18) ?
    N7 Cu2 O4 N10 4_656 . . . -50.8(18) ?
    N7 Cu2 O4 N10 . . . . 129.6(18) ?
    N1 Cu1 N1 C1 4 . . . -136.0(2) ?
    N3 Cu1 N1 C1 . . . . 133.4(2) ?
    N3 Cu1 N1 C1 4 . . . -45.7(2) ?
    O1 Cu1 N1 C1 . . . . 45.9(3) ?
    N1 Cu1 N1 C7 4 . . . 49.0(2) ?
    N3 Cu1 N1 C7 . . . . -41.7(2) ?
    N3 Cu1 N1 C7 4 . . . 139.3(2) ?
    O1 Cu1 N1 C7 . . . . -129.1(3) ?
    N1 Cu1 N3 C8 4 . . . 146.8(2) ?
    N1 Cu1 N3 C8 . . . . -49.1(2) ?
    O1 Cu1 N3 C8 . . . . 69.8(3) ?
    N1 Cu1 N3 C9 4 . . . -41.4(2) ?
    N1 Cu1 N3 C9 . . . . 122.7(2) ?
    O1 Cu1 N3 C9 . . . . -118.4(3) ?
    N7 Cu2 N5 C15 4_656 . . . -115.3(3) ?
    N7 Cu2 N5 C15 . . . . 68.3(3) ?
    O4 Cu2 N5 C15 . . . . -14.8(4) ?
    N7 Cu2 N5 C21 4_656 . . . 57.7(3) ?
    N7 Cu2 N5 C21 . . . . -118.6(3) ?
    O4 Cu2 N5 C21 . . . . 158.2(4) ?
    N5 Cu2 N7 C22 . . . . -116.5(3) ?
    N5 Cu2 N7 C22 4_656 . . . 67.5(3) ?
    O4 Cu2 N7 C22 . . . . -29.6(4) ?
    N5 Cu2 N7 C28 . . . . 55.6(3) ?
    N5 Cu2 N7 C28 4_656 . . . -120.4(3) ?
    O4 Cu2 N7 C28 . . . . 142.5(4) ?
    Cu1 O1 N9 O2 . . . . -165.0(7) ?
    Cu1 O1 N9 O3 . . . . 15.0(7) ?
    Cu2 O4 N10 O5 . . . . -159.8(14) ?
    Cu2 O4 N10 O6 . . . . 17(2) ?
    C2 N2 C1 N1 . . . . 2.0(3) ?
    C7 N1 C1 N2 . . . . -0.2(3) ?
    Cu1 N1 C1 N2 . . . . -176.4(2) ?
    C1 N2 C2 C3 . . . . 178.3(2) ?
    C1 N2 C2 C7 . . . . -2.8(3) ?
    N2 C2 C3 C4 . . . . 178.8(3) ?
    C7 C2 C3 C4 . . . . 0.0 ?
    C2 C3 C4 C5 . . . . 0.0 ?
    C3 C4 C5 C6 . . . . 0.0 ?
    C4 C5 C6 C7 . . . . 0.0 ?
    C1 N1 C7 C6 . . . . -179.5(2) ?
    Cu1 N1 C7 C6 . . . . -3.8(3) ?
    C1 N1 C7 C2 . . . . -1.6(2) ?
    Cu1 N1 C7 C2 . . . . 174.14(17) ?
    C5 C6 C7 N1 . . . . 177.7(2) ?
    C5 C6 C7 C2 . . . . 0.0 ?
    N2 C2 C7 N1 . . . . 2.7(2) ?
    C3 C2 C7 N1 . . . . -178.2(2) ?
    N2 C2 C7 C6 . . . . -179.1(2) ?
    C3 C2 C7 C6 . . . . 0.0 ?
    C9 N3 C8 N4 . . . . 1.7(4) ?
    Cu1 N3 C8 N4 . . . . 175.3(2) ?
    C14 N4 C8 N3 . . . . -0.6(4) ?
    C8 N3 C9 C10 . . . . 178.5(2) ?
    Cu1 N3 C9 C10 . . . . 5.7(3) ?
    C8 N3 C9 C14 . . . . -2.2(3) ?
    Cu1 N3 C9 C14 . . . . -174.97(16) ?
    N3 C9 C10 C11 . . . . 179.3(2) ?
    C14 C9 C10 C11 . . . . 0.0 ?
    C9 C10 C11 C12 . . . . 0.0 ?
    C10 C11 C12 C13 . . . . 0.0 ?
    C11 C12 C13 C14 . . . . 0.0 ?
    C8 N4 C14 C13 . . . . -179.2(2) ?
    C8 N4 C14 C9 . . . . -0.8(3) ?
    C12 C13 C14 N4 . . . . 178.3(3) ?
    C12 C13 C14 C9 . . . . 0.0 ?
    N3 C9 C14 N4 . . . . 1.8(2) ?
    C10 C9 C14 N4 . . . . -178.7(2) ?
    N3 C9 C14 C13 . . . . -179.4(2) ?
    C10 C9 C14 C13 . . . . 0.0 ?
    C21 N5 C15 N6 . . . . -1.3(5) ?
    Cu2 N5 C15 N6 . . . . 173.2(3) ?
    C16 N6 C15 N5 . . . . 1.2(5) ?
    C15 N6 C16 C17 . . . . 178.9(3) ?
    C15 N6 C16 C21 . . . . -0.5(4) ?
    N6 C16 C17 C18 . . . . -179.4(3) ?
    C21 C16 C17 C18 . . . . 0.0 ?
    C16 C17 C18 C19 . . . . 0.0 ?
    C17 C18 C19 C20 . . . . 0.0 ?
    C18 C19 C20 C21 . . . . 0.0 ?
    C15 N5 C21 C20 . . . . -178.8(3) ?
    Cu2 N5 C21 C20 . . . . 7.2(4) ?
    C15 N5 C21 C16 . . . . 0.9(3) ?
    Cu2 N5 C21 C16 . . . . -173.1(2) ?
    C19 C20 C21 N5 . . . . 179.8(3) ?
    C19 C20 C21 C16 . . . . 0.0 ?
    N6 C16 C21 N5 . . . . -0.3(3) ?
    C17 C16 C21 N5 . . . . -179.8(2) ?
    N6 C16 C21 C20 . . . . 179.6(2) ?
    C17 C16 C21 C20 . . . . 0.0 ?
    C28 N7 C22 N8 . . . . -0.5(4) ?
    Cu2 N7 C22 N8 . . . . 173.2(3) ?
    C23 N8 C22 N7 . . . . 0.3(4) ?
    C22 N8 C23 C24 . . . . 178.5(2) ?
    C22 N8 C23 C28 . . . . 0.0(3) ?
    N8 C23 C24 C25 . . . . -178.3(3) ?
    C28 C23 C24 C25 . . . . 0.0 ?
    C23 C24 C25 C26 . . . . 0.0 ?
    C24 C25 C26 C27 . . . . 0.0 ?
    C25 C26 C27 C28 . . . . 0.0 ?
    C22 N7 C28 C27 . . . . -178.4(2) ?
    Cu2 N7 C28 C27 . . . . 8.3(4) ?
    C22 N7 C28 C23 . . . . 0.5(3) ?
    Cu2 N7 C28 C23 . . . . -172.7(2) ?
    C26 C27 C28 N7 . . . . 178.8(3) ?
    C26 C27 C28 C23 . . . . 0.0 ?
    N8 C23 C28 N7 . . . . -0.3(2) ?
    C24 C23 C28 N7 . . . . -179.1(2) ?
    N8 C23 C28 C27 . . . . 178.7(2) ?
    C24 C23 C28 C27 . . . . 0.0 ?
loop_
    _geom_hbond_atom_site_label_D
    _geom_hbond_atom_site_label_H
    _geom_hbond_atom_site_label_A
    _geom_hbond_site_symmetry_A
    _geom_hbond_distance_DH
    _geom_hbond_distance_HA
    _geom_hbond_distance_DA
    _geom_hbond_angle_DHA
    _geom_hbond_publ_flag
    N2 H2 O1 2_565 0.88 2.21 3.069(9) 167 yes
    N2 H2 O3 3_566 0.88 1.89 2.742(9) 164 yes
    N4 H4 O5 3_566 0.88 2.24 2.964(9) 139 yes
    N4 H4 O6 2_664 0.88 2.10 2.955(7) 163 yes
    N6 H6 O7 . 0.88 2.23 2.998(14) 146 yes
    N8 H8 O10 . 0.88 1.91 2.79(2) 173 yes
    N8 H8 O12 3_567 0.88 1.87 2.75(3) 175 yes
