# Supplementary material for: Tetra­kis(1H-benzimidazole-κN 3)(nitrato-κO)copper(II) nitrate
Source: Acta Crystallogr Sect E Struct Rep Online. 2011 May 25;67(Pt 6):m792. doi: 10.1107/S1600536811018885 (PMC3120510; doi:10.1107/S1600536811018885)
Supplement: Supplementary file 2 [file e-67-0m792-Isup2.hkl]

# 
# h,k,l, Fc-squared, Fo-squared, sigma(Fo-squared) and status flag 
# 
data_I
_shelx_title '  C2221  1676 Friedel pairs' 
_shelx_refln_list_code          4 
_shelx_F_calc_maximum      479.42 
_exptl_crystal_F_000      2712.00 
_reflns_d_resolution_high  0.8170 
 
loop_ 
 _symmetry_equiv_pos_as_xyz 
 'x, y, z' 
 '-x, -y, z+1/2' 
 'x, -y, -z' 
 '-x, y, -z+1/2' 
 'x+1/2, y+1/2, z' 
 '-x+1/2, -y+1/2, z+1/2' 
 'x+1/2, -y+1/2, -z' 
 '-x+1/2, y+1/2, -z+1/2' 
 
_cell_length_a    15.7181 
_cell_length_b    24.9338 
_cell_length_c    15.1048 
_cell_angle_alpha  90.000 
_cell_angle_beta   90.000 
_cell_angle_gamma  90.000 
 
_shelx_F_squared_multiplier     1.000 
 
loop_ 
 _refln_index_h 
 _refln_index_k 
 _refln_index_l 
 _refln_F_squared_calc 
 _refln_F_squared_meas 
 _refln_F_squared_sigma 
 _refln_observed_status 
   2   0   0     8462.06     9640.07    110.42 o 
   4   0   0   217324.75   174422.38   1552.39 o 
   6   0   0    94741.95    90536.01    594.92 o 
   8   0   0    28193.47    27602.54    294.19 o 
  10   0   0     2589.23     2498.77     64.41 o 
  12   0   0    16444.06    16756.49    224.91 o 
  14   0   0       64.23       41.85     12.82 o 
  16   0   0     2892.78     3405.93     89.67 o 
  18   0   0     1306.97     1509.06     49.07 o 
   1   1   0     8097.42     6903.80     80.70 o 
   3   1   0     7753.67     8642.01     78.97 o 
   5   1   0     7625.57     7649.23     53.06 o 
   7   1   0    41731.90    42435.96    248.68 o 
   9   1   0     1031.66      905.36     25.08 o 
  11   1   0     1577.33     1646.84     38.14 o 
  13   1   0       37.14       69.36     13.91 o 
  15   1   0        0.73       -2.75      9.67 o 
  17   1   0       87.78       61.56      9.75 o 
  19   1   0      606.64      580.33     24.82 o 
   0   2   0    67229.66    73786.23    660.76 o 
   2   2   0    16293.62    15277.92    352.78 o 
   4   2   0     4406.87     5119.90     50.64 o 
   6   2   0       25.85       20.42      4.17 o 
   8   2   0     2827.36     2664.45     41.80 o 
  10   2   0      432.85      322.58     16.14 o 
  12   2   0     1315.36     1272.12     51.73 o 
  14   2   0      256.99      270.54     18.22 o 
  16   2   0      806.16      941.55     32.42 o 
  18   2   0       57.90       70.73      8.54 o 
   1   3   0    39431.44    38213.54    367.57 o 
   3   3   0    92475.19    89093.57    593.72 o 
   5   3   0    13209.84    13730.27    107.45 o 
   7   3   0    10974.66    11117.83     98.62 o 
   9   3   0      728.06      700.28     33.12 o 
  11   3   0     2922.07     3210.00     82.31 o 
  13   3   0     1395.19     1255.45     38.08 o 
  15   3   0     1307.08     1097.65     35.74 o 
  17   3   0      133.12      150.55     19.38 o 
  19   3   0       26.97       45.79      8.92 o 
   0   4   0   163654.47   151117.25   1353.38 o 
   2   4   0    19677.33    17571.70    203.55 o 
   4   4   0     9074.10    11814.13    112.87 o 
   6   4   0       85.05       43.94      7.66 o 
   8   4   0     5780.56     6521.59    108.01 o 
  10   4   0      637.08      528.57     31.05 o 
  12   4   0      526.16      535.24     34.70 o 
  14   4   0       57.87       67.42     15.01 o 
  16   4   0      295.11      282.19     27.84 o 
  18   4   0      618.29      726.64     34.97 o 
   1   5   0    10921.52    13537.81    101.88 o 
   3   5   0    65580.22    70022.29    539.64 o 
   5   5   0     3358.53     3584.09     63.17 o 
   7   5   0     1892.28     1861.19     49.78 o 
   9   5   0     3897.47     3304.50     76.94 o 
  11   5   0       77.07       33.66     12.84 o 
  13   5   0      144.23      112.84     13.23 o 
  15   5   0       31.28       61.01     14.69 o 
  17   5   0      297.48      312.22     26.77 o 
   0   6   0     4448.78     2552.82     70.40 o 
   2   6   0   123668.73   119432.09   1100.61 o 
   4   6   0    12190.30    12347.35     71.75 o 
   6   6   0      795.96     1036.12     34.62 o 
   8   6   0    30452.06    33982.30    362.79 o 
  10   6   0     1901.84     1764.99     58.62 o 
  12   6   0     3909.68     4038.90     99.50 o 
  14   6   0        8.46       -0.63     11.84 o 
  16   6   0     1602.64     1663.95     62.80 o 
  18   6   0      155.86      163.87     17.46 o 
   1   7   0    18060.01    21013.86    113.28 o 
   3   7   0    58933.85    63315.00    306.25 o 
   5   7   0    26713.99    25946.05    162.52 o 
   7   7   0      395.58      222.21     18.32 o 
   9   7   0     6210.55     4436.98     93.36 o 
  11   7   0      192.64      182.53     20.50 o 
  13   7   0      258.34      301.07     19.76 o 
  15   7   0     3185.98     3235.19     91.71 o 
  17   7   0     1127.87     1142.02     47.58 o 
   0   8   0     9546.59    11198.57     90.41 o 
   2   8   0       56.31       59.71      5.76 o 
   4   8   0      181.09      294.82     10.55 o 
   6   8   0       38.11       18.47      5.06 o 
   8   8   0     1413.96     1612.72     51.32 o 
  10   8   0      125.15      144.47     18.79 o 
  12   8   0       80.68       79.33     11.32 o 
  14   8   0      815.55      907.18     48.55 o 
  16   8   0       29.43       10.54     11.18 o 
  18   8   0       22.68       17.63      8.24 o 
   1   9   0    19894.56    22623.74    120.62 o 
   3   9   0     6011.23     5394.67     56.86 o 
   5   9   0    19340.82    18813.97    151.93 o 
   7   9   0     8744.18     8548.83    129.12 o 
   9   9   0     8849.88     8200.42    137.04 o 
  11   9   0      496.70      382.69     29.67 o 
  13   9   0     1451.81     1458.06     61.08 o 
  15   9   0     1038.71      889.50     46.89 o 
  17   9   0      259.27      223.34     20.79 o 
   0  10   0    17219.66    17117.71    150.66 o 
   2  10   0      159.54      277.73      7.38 o 
   4  10   0     5315.13     4892.62    111.46 o 
   6  10   0      290.64      429.39     16.00 o 
   8  10   0     2682.98     2670.01     68.65 o 
  10  10   0     3241.19     3151.19     82.37 o 
  12  10   0      433.77      427.38     22.69 o 
  14  10   0        4.14        6.70     11.42 o 
  16  10   0        1.22       -5.35      9.83 o 
  18  10   0       91.36       65.15     10.04 o 
   1  11   0    23928.54    25410.37    150.95 o 
   3  11   0    21058.44    22482.90    166.53 o 
   5  11   0    14801.11    17412.21    142.71 o 
   7  11   0     4320.83     4719.91     90.95 o 
   9  11   0     1365.68     1150.19     46.96 o 
  11  11   0      290.23      260.47     17.80 o 
  13  11   0      274.66      242.44     25.17 o 
  15  11   0     2081.76     2283.40     72.29 o 
  17  11   0      193.29      184.12     17.21 o 
   0  12   0    18250.13    17702.78    202.16 o 
   2  12   0     3376.18     3343.91     38.60 o 
   4  12   0     5492.02     5957.19     86.63 o 
   6  12   0      918.11     1029.21     26.20 o 
   8  12   0      440.68      543.53     31.26 o 
  10  12   0      397.98      326.01     26.73 o 
  12  12   0       10.11       -4.48     13.43 o 
  14  12   0      299.21      340.13     28.90 o 
  16  12   0        2.23       -3.47      8.44 o 
   1  13   0    11077.62    10351.21    172.19 o 
   3  13   0    11575.60    11996.27    112.42 o 
   5  13   0     4354.44     4236.30     52.28 o 
   7  13   0    15408.23    14588.48    192.94 o 
   9  13   0     1682.71     1647.08     56.98 o 
  11  13   0     1172.46     1009.01     47.73 o 
  13  13   0      171.45      171.83     22.03 o 
  15  13   0     2272.73     2281.92     46.87 o 
  17  13   0      889.66      951.55     31.48 o 
   0  14   0     2430.35     3013.87     66.48 o 
   2  14   0       10.67       21.37      7.30 o 
   4  14   0      385.22      598.09     31.13 o 
   6  14   0      565.76      566.50     32.86 o 
   8  14   0        7.93       24.02     10.47 o 
  10  14   0        0.07        5.85      9.33 o 
  12  14   0      131.14      139.95     19.28 o 
  14  14   0      106.01       56.06      9.32 o 
  16  14   0      428.03      442.78     16.21 o 
   1  15   0       26.96       63.51     15.60 o 
   3  15   0      567.94      667.55     32.84 o 
   5  15   0        0.09       10.85     10.19 o 
   7  15   0        3.29        7.21     10.69 o 
   9  15   0      371.67      304.00     27.05 o 
  11  15   0     1260.77     1264.44     49.75 o 
  13  15   0       33.44       58.51     13.96 o 
  15  15   0       45.22       44.69     11.29 o 
   0  16   0      188.74      333.27     23.76 o 
   2  16   0     1529.22     1377.96     48.32 o 
   4  16   0      555.57      317.63     24.71 o 
   6  16   0      691.90      535.40     33.45 o 
   8  16   0       98.59       88.11     16.49 o 
  10  16   0      717.77      743.86     41.54 o 
  12  16   0       47.96       28.38     10.87 o 
  14  16   0       25.01       22.47      7.33 o 
   1  17   0     4173.04     3969.07     66.46 o 
   3  17   0    10062.08    11197.30    167.66 o 
   5  17   0     1753.35     1774.77     59.85 o 
   7  17   0     5498.73     5540.85    116.21 o 
   9  17   0     1283.45     1387.21     56.60 o 
  11  17   0      669.23      569.92     36.06 o 
  13  17   0      211.26      216.19     14.69 o 
  15  17   0      294.41      335.97     20.61 o 
   0  18   0       33.82      -10.25     12.67 o 
   2  18   0     3126.39     3176.44     79.12 o 
   4  18   0        3.08       26.03     11.22 o 
   6  18   0        8.92        5.57     10.35 o 
   8  18   0      116.45       86.16     22.79 o 
  10  18   0       26.22       -8.85     14.81 o 
  12  18   0        9.03      -13.63     13.63 o 
  14  18   0      571.56      544.46     28.35 o 
   1  19   0      905.02     1056.91     45.70 o 
   3  19   0      645.99      739.49     38.56 o 
   5  19   0     1155.96      981.58     26.31 o 
   7  19   0      198.99      203.04     11.03 o 
   9  19   0     1595.48     1329.05     55.01 o 
  11  19   0        2.96      -14.68     14.68 o 
  13  19   0       72.32       52.26     12.58 o 
   0  20   0     3747.69     4200.10     96.24 o 
   2  20   0     5545.62     5477.97    112.10 o 
   4  20   0       31.29       14.13      5.62 o 
   6  20   0     1172.61     1206.52     26.82 o 
   8  20   0     1044.66     1091.88     34.04 o 
  10  20   0      699.67      749.13     40.42 o 
  12  20   0        5.28        8.03      9.93 o 
  14  20   0      602.80      637.36     26.37 o 
   1  21   0     1431.57     1360.84     21.74 o 
   3  21   0     1236.90     1370.10     24.23 o 
   5  21   0     3761.10     3699.61     46.29 o 
   7  21   0      203.56      223.96     16.81 o 
   9  21   0       87.74       88.03     16.05 o 
  11  21   0      243.66      328.55     25.58 o 
  13  21   0       75.69       65.57     10.98 o 
   0  22   0      139.15       94.99     11.74 o 
   2  22   0     1252.44     1241.56     21.11 o 
   4  22   0      100.34       95.09      7.81 o 
   6  22   0     1640.94     1430.84     39.45 o 
   8  22   0      192.17      283.95     17.30 o 
  10  22   0       76.56       31.23     13.52 o 
  12  22   0       20.10        1.48      7.95 o 
   1  23   0      566.03      634.22     19.00 o 
   3  23   0      971.53      959.86     20.41 o 
   5  23   0      906.82      968.34     32.22 o 
   7  23   0      292.16      278.41     17.25 o 
   9  23   0      157.46      172.47     19.78 o 
  11  23   0      200.01      221.72     19.35 o 
   0  24   0     3657.01     3627.07     65.08 o 
   2  24   0     1225.33     1203.53     29.84 o 
   4  24   0       54.39       28.72      8.83 o 
   6  24   0      472.53      489.38     22.38 o 
   8  24   0      294.57      273.98     15.95 o 
  10  24   0      531.95      576.52     28.91 o 
   1  25   0       17.57       24.53     10.01 o 
   3  25   0       23.82       43.30      9.81 o 
   5  25   0      432.15      473.26     30.93 o 
   7  25   0       12.56       13.89      6.98 o 
   9  25   0       37.91       33.59     10.02 o 
   0  26   0      461.84      459.72     31.72 o 
   2  26   0      344.84      328.38     19.31 o 
   4  26   0        6.72        1.75     10.37 o 
   6  26   0      315.28      255.62     21.58 o 
   8  26   0      116.21      192.03     15.58 o 
   1  27   0       75.33       76.34     13.43 o 
   3  27   0       40.45       35.47     12.54 o 
   5  27   0       48.86       52.73     12.54 o 
   7  27   0       26.70       27.74      8.43 o 
   0  28   0      699.18      706.77     34.57 o 
   2  28   0      370.19      486.87     28.95 o 
   4  28   0        2.15        3.80      8.73 o 
   6  28   0      117.43      124.98     13.45 o 
   1  29   0        1.90       15.66      9.01 o 
   3  29   0        0.77        6.98      7.39 o 
   5  29   0        2.66       14.85      7.66 o 
   2   0   1      581.76      429.59     15.49 o 
   4   0   1     5582.33     5905.13     69.17 o 
   6   0   1     2960.41     3356.48     35.50 o 
   8   0   1       43.35       81.59     12.98 o 
  10   0   1     4091.18     4198.01     73.18 o 
  12   0   1      526.48      528.13     31.94 o 
  14   0   1      480.23      413.73     23.35 o 
  16   0   1      432.86      491.68     23.88 o 
  18   0   1        1.76        7.13      7.02 o 
 -19   1   1      112.64      118.26     12.17 o 
 -17   1   1      356.42      359.55     18.87 o 
 -15   1   1      635.01      626.13     39.19 o 
 -13   1   1      252.23      231.94     23.32 o 
 -11   1   1     3671.84     4241.06     64.78 o 
  -9   1   1     4933.53     5012.02     65.08 o 
  -7   1   1    15122.65    14975.23    227.96 o 
  -5   1   1    35312.85    34346.16    199.12 o 
  -3   1   1    62377.55    55871.32    314.58 o 
   1   1   1    40147.91    37515.13    368.78 o 
   5   1   1    33784.13    32552.35    189.12 o 
   7   1   1    14777.85    14399.02    166.13 o 
   9   1   1     5115.67     5266.90    116.41 o 
  11   1   1     3465.03     3936.24     74.15 o 
  13   1   1      192.12      178.22     20.33 o 
  15   1   1      636.88      645.86     27.56 o 
  17   1   1      410.48      430.12     20.84 o 
 -18   2   1       87.89      114.17     15.31 o 
 -16   2   1      554.78      626.69     49.59 o 
 -14   2   1      161.48      177.37     21.63 o 
 -12   2   1       83.53       68.40     14.29 o 
 -10   2   1        9.21       12.94      5.66 o 
  -8   2   1     2040.79     2026.49     36.34 o 
  -6   2   1     2800.61     2633.38     44.25 o 
  -4   2   1     8210.42     9515.02     84.90 o 
  -2   2   1     5275.52     4974.88     84.36 o 
   0   2   1     1313.48     1424.83     22.26 o 
   2   2   1     5200.60     4664.70     85.37 o 
   4   2   1     8281.28     9510.40    116.66 o 
   6   2   1     2786.30     2714.17     32.89 o 
   8   2   1     2054.92     2011.99     35.90 o 
  10   2   1        9.19       27.78     10.36 o 
  12   2   1       79.70       58.05     13.78 o 
  14   2   1      169.53      160.84     11.61 o 
  16   2   1      575.31      672.38     27.66 o 
  18   2   1       80.01       97.44      9.38 o 
 -19   3   1      479.82      586.53     25.71 o 
 -17   3   1     1813.74     1837.65     63.04 o 
 -15   3   1      921.71      894.37     31.93 o 
 -13   3   1     1217.35     1133.31     51.84 o 
 -11   3   1     5480.92     5183.02    108.02 o 
  -9   3   1     8368.91     8106.67    155.38 o 
  -7   3   1    31627.90    30884.84    561.92 o 
  -5   3   1     7597.11     7323.98     74.84 o 
  -3   3   1    20528.28    23166.59    389.49 o 
  -1   3   1    85218.57    77624.52    404.03 o 
   1   3   1    85313.73    76604.18    401.41 o 
   3   3   1    22511.90    24353.89    283.39 o 
   5   3   1     8162.79     7720.85    101.79 o 
   7   3   1    31754.22    30479.91    219.69 o 
   9   3   1     8671.76     8388.56    132.87 o 
  11   3   1     5369.86     5024.85    106.07 o 
  13   3   1     1129.14     1036.84     27.61 o 
  15   3   1     1000.33      945.77     33.27 o 
  17   3   1     1665.79     1636.99     39.72 o 
  19   3   1      482.79      591.65     25.32 o 
 -18   4   1      383.72      469.81     28.26 o 
 -16   4   1     2064.11     2143.55     72.19 o 
 -14   4   1      424.73      399.80     32.85 o 
 -12   4   1     2822.28     2727.72     79.06 o 
 -10   4   1     1214.58     1026.48     43.80 o 
  -8   4   1     1770.79     1675.62     50.13 o 
  -6   4   1     6803.40     7589.09     71.26 o 
  -4   4   1    31666.27    34547.71    212.76 o 
  -2   4   1    10503.97    11425.85    137.93 o 
   0   4   1    48040.43    49722.13    290.92 o 
   4   4   1    30755.31    33104.54    318.92 o 
   6   4   1     6603.64     7096.33    179.53 o 
   8   4   1     1585.38     1558.94     48.11 o 
  10   4   1     1178.18     1013.93     43.64 o 
  12   4   1     2884.05     2867.65     81.12 o 
  14   4   1      393.95      361.73     20.67 o 
  18   4   1      345.10      375.95     25.19 o 
 -17   5   1      309.61      324.51     27.23 o 
 -15   5   1      107.60       99.09     16.98 o 
 -13   5   1      138.09      110.24     18.37 o 
 -11   5   1      713.58      772.88     40.69 o 
  -9   5   1      278.75      274.45     22.46 o 
  -7   5   1     1265.91     1629.85     46.78 o 
  -5   5   1      852.17     1262.52     30.11 o 
  -3   5   1    67453.88    70386.33    442.17 o 
  -1   5   1    16841.84    17568.52    164.83 o 
   1   5   1    16886.13    17303.88    124.24 o 
   3   5   1    67408.81    68996.94    459.71 o 
   5   5   1      854.53     1233.12     34.44 o 
   7   5   1     1277.54     1075.88     37.80 o 
   9   5   1      275.62      290.22     23.24 o 
  11   5   1      732.23      854.16     42.38 o 
  13   5   1      142.54      141.29     14.26 o 
  15   5   1      113.37       63.13     14.42 o 
  17   5   1      300.30      294.04     25.10 o 
 -18   6   1       50.34       45.80     10.94 o 
 -16   6   1      973.95     1097.43     50.99 o 
 -14   6   1      774.80      863.88     47.96 o 
 -12   6   1      366.16      358.30     29.38 o 
 -10   6   1     2471.49     2413.76     70.06 o 
  -8   6   1    14382.40    15003.95    194.82 o 
  -6   6   1     5921.53     6266.01     97.47 o 
  -4   6   1    23900.63    24426.38    167.61 o 
  -2   6   1     7360.83     8419.55     70.11 o 
   0   6   1    12743.10    13088.33    139.30 o 
   2   6   1     7735.83     8639.00     85.04 o 
   4   6   1    24532.59    25794.65    186.86 o 
   6   6   1     6408.28     6626.92    100.92 o 
   8   6   1    14935.30    16236.01    205.83 o 
  10   6   1     2626.36     2534.41     70.74 o 
  12   6   1      404.85      334.42     27.96 o 
  14   6   1      719.48      732.84     43.07 o 
  16   6   1      969.16     1037.23     48.26 o 
  18   6   1       45.25       44.49     11.38 o 
 -17   7   1      517.45      504.94     31.86 o 
 -15   7   1      469.57      522.10     25.97 o 
 -13   7   1     2046.43     1985.32     72.04 o 
 -11   7   1      697.69      533.72     34.39 o 
  -9   7   1     4657.28     4418.23     93.86 o 
  -7   7   1     6109.30     5962.74    101.54 o 
  -5   7   1     2223.29     2114.30     48.13 o 
  -3   7   1    21040.79    23041.73    127.88 o 
  -1   7   1    57360.72    62624.98    348.66 o 
   1   7   1    57354.32    62190.16    312.94 o 
   3   7   1    21004.41    23053.84    127.52 o 
   5   7   1     2210.73     2162.78     68.18 o 
   7   7   1     6240.74     6152.87    102.59 o 
   9   7   1     4831.26     4652.19     95.53 o 
  11   7   1      625.71      486.07     32.54 o 
  13   7   1     2152.45     2075.85     50.28 o 
  15   7   1      423.44      460.00     34.19 o 
  17   7   1      505.93      471.31     30.90 o 
 -18   8   1      120.50      118.90     14.06 o 
 -16   8   1      237.58      211.87     23.86 o 
 -14   8   1        1.42        1.91     10.80 o 
 -12   8   1     1644.56     1680.32     64.55 o 
 -10   8   1     1430.39     1461.20     54.87 o 
  -8   8   1     4925.72     5626.79    104.18 o 
  -6   8   1     9290.79    10493.89     96.33 o 
  -4   8   1     6407.79     6153.09     80.64 o 
  -2   8   1    10773.02    10982.89     87.54 o 
   0   8   1       43.64       34.14      7.08 o 
   2   8   1    10958.29    11247.72     55.04 o 
   4   8   1     6482.21     6136.42     61.15 o 
   6   8   1     8961.11     9959.38    136.14 o 
   8   8   1     4835.65     5545.30    102.29 o 
  10   8   1     1343.13     1363.54     52.14 o 
  12   8   1     1766.24     1639.54     43.79 o 
  14   8   1        1.49        1.71     10.76 o 
  16   8   1      226.96      170.98     20.93 o 
  18   8   1      129.88      148.80     15.55 o 
 -17   9   1      406.62      383.85     26.10 o 
 -15   9   1      979.55     1068.78     35.85 o 
 -13   9   1      979.12      845.65     47.24 o 
 -11   9   1     1268.36     1064.94     48.73 o 
  -9   9   1     3234.17     2695.80     73.01 o 
  -7   9   1     3142.18     3328.33     73.36 o 
  -5   9   1     6400.80     6892.32     71.36 o 
  -3   9   1      649.35      651.46     16.72 o 
  -1   9   1    16311.82    17941.66    116.13 o 
   1   9   1    16374.34    17860.38     79.90 o 
   3   9   1      741.35      722.90     14.25 o 
   5   9   1     6348.70     6851.11    108.88 o 
   7   9   1     2943.98     3065.74     69.29 o 
   9   9   1     3110.87     2552.32     69.29 o 
  11   9   1     1331.83     1084.15     48.73 o 
  13   9   1      973.32      796.77     44.66 o 
  15   9   1      947.70      979.25     47.64 o 
  17   9   1      384.86      347.05     25.02 o 
 -18  10   1      361.96      414.67     21.40 o 
 -16  10   1     1556.82     1711.19     58.25 o 
 -14  10   1      688.99      649.38     40.78 o 
 -12  10   1      724.53      744.58     42.97 o 
 -10  10   1     1901.30     1946.67     64.46 o 
  -8  10   1    18088.14    18837.36    236.38 o 
  -6  10   1     8627.98     8627.34     87.86 o 
  -4  10   1    20589.56    21898.99    239.63 o 
  -2  10   1    21774.72    21469.74    132.69 o 
   0  10   1    59831.80    62036.91    262.88 o 
   2  10   1    21736.17    21460.64    131.48 o 
   4  10   1    21327.99    22640.70    169.75 o 
   6  10   1     8836.58     8530.48    124.78 o 
   8  10   1    18183.85    18806.17    233.67 o 
  10  10   1     2185.33     2252.31     68.43 o 
  12  10   1      602.78      624.60     42.31 o 
  14  10   1      661.53      613.25     39.21 o 
  16  10   1     1525.08     1598.29     74.52 o 
  18  10   1      365.83      414.27     21.59 o 
 -17  11   1       13.65       14.78      7.58 o 
 -15  11   1      581.13      578.55     35.11 o 
 -13  11   1       84.52       52.76     14.48 o 
 -11  11   1      484.43      537.46     35.23 o 
  -9  11   1       75.83       80.16     15.62 o 
  -7  11   1      641.50      614.40     29.07 o 
  -5  11   1     1268.03     1177.82     27.18 o 
  -3  11   1     2431.50     2738.37     47.40 o 
  -1  11   1      179.35      188.11     10.24 o 
   1  11   1      161.57      151.93      7.14 o 
   3  11   1     2378.92     2718.43     59.14 o 
   5  11   1     1207.78     1094.54     35.66 o 
   7  11   1      631.29      553.65     28.74 o 
   9  11   1       71.84       55.42     12.10 o 
  11  11   1      477.93      512.97     33.71 o 
  13  11   1       84.06       56.50     13.61 o 
  15  11   1      585.35      571.89     36.36 o 
  17  11   1       13.13       18.04      8.50 o 
 -16  12   1      232.92      227.56     19.76 o 
 -14  12   1      277.77      284.10     18.38 o 
 -12  12   1     1565.40     1583.87     61.78 o 
  -8  12   1     4796.85     4577.50     96.18 o 
  -6  12   1     3887.86     4567.22     61.21 o 
  -4  12   1     1748.89     1719.29     68.74 o 
  -2  12   1     8959.43     9662.43     76.10 o 
   0  12   1     2097.86     1622.44     24.93 o 
   2  12   1     8810.96     9589.20    102.45 o 
   4  12   1     1672.14     1629.82     48.39 o 
   6  12   1     4045.91     4660.12     86.40 o 
   8  12   1     4951.67     4724.23     96.51 o 
  10  12   1      407.63      454.42     30.86 o 
  12  12   1     1486.79     1375.95     57.33 o 
  14  12   1      290.27      318.67     27.75 o 
  16  12   1      217.36      216.52     23.48 o 
 -15  13   1       20.58       12.42      8.54 o 
 -13  13   1      374.49      317.06     27.82 o 
 -11  13   1     1231.81     1141.87     50.77 o 
  -7  13   1     2315.08     2456.79     62.80 o 
  -5  13   1       40.59      187.84     34.09 o 
  -3  13   1     1018.77     1094.50     27.41 o 
  -1  13   1      224.14      192.35      9.47 o 
   1  13   1      226.19      187.88     11.32 o 
   3  13   1      981.11     1018.37     37.27 o 
   5  13   1       35.22      156.52     17.59 o 
   7  13   1     2273.92     2264.60     61.20 o 
   9  13   1      169.08      173.53     19.33 o 
  11  13   1     1260.22     1140.47     35.44 o 
  13  13   1      359.21      299.21     26.79 o 
  15  13   1       24.27       18.07      9.60 o 
  17  13   1       56.05       59.82      9.33 o 
 -14  14   1     1742.93     1865.74     42.96 o 
 -12  14   1      120.03      137.31     19.42 o 
 -10  14   1     2458.15     2403.84     71.73 o 
  -6  14   1     4155.93     3896.85    163.09 o 
  -4  14   1     2684.58     2043.27     52.80 o 
  -2  14   1    19007.65    19171.83    131.61 o 
   0  14   1     2524.95     2233.17     39.95 o 
   2  14   1    19022.38    19103.97    161.23 o 
   4  14   1     2830.78     2155.42     60.05 o 
   6  14   1     4107.65     4015.92     89.97 o 
   8  14   1     8981.85     8521.05    139.80 o 
  10  14   1     2571.79     2442.67     51.22 o 
  12  14   1       72.99       79.14     15.87 o 
  14  14   1     1730.97     1799.50     61.23 o 
  16  14   1      553.43      602.57     19.40 o 
 -15  15   1      189.98      190.87     16.91 o 
 -13  15   1       49.77       60.84      9.93 o 
 -11  15   1      145.77      154.74     13.41 o 
  -9  15   1       34.77       87.79     15.38 o 
  -7  15   1      107.63      163.63     13.35 o 
  -5  15   1       71.81       79.52      9.60 o 
  -3  15   1      158.75      135.23     11.73 o 
  -1  15   1      813.26      808.77     37.40 o 
   1  15   1      802.22      781.23     24.38 o 
   3  15   1      166.36      148.49     16.88 o 
   5  15   1       74.90       77.41     14.08 o 
   7  15   1      108.70      140.38     19.85 o 
   9  15   1       29.59       57.63      7.57 o 
  11  15   1      160.33      181.40     26.40 o 
  13  15   1       50.57       83.63     14.93 o 
  15  15   1      197.31      202.53     13.43 o 
 -14  16   1     1178.86     1105.89     42.57 o 
 -12  16   1      241.81      252.12     16.76 o 
 -10  16   1     3795.99     4034.04     99.50 o 
  -8  16   1     6077.64     5867.82    122.24 o 
  -6  16   1     2233.46     2220.52     67.59 o 
  -4  16   1     3304.04     3146.50     77.79 o 
  -2  16   1     9966.75    10694.03    156.04 o 
   0  16   1     1027.73      791.78     25.28 o 
   2  16   1     9635.11    10186.44    151.37 o 
   4  16   1     3221.34     2980.34     75.78 o 
   6  16   1     2411.95     2445.04     71.16 o 
   8  16   1     6230.44     5813.84    121.84 o 
  10  16   1     3697.29     3711.86     65.39 o 
  12  16   1      182.85      200.14     21.14 o 
  14  16   1     1126.09     1088.37     31.05 o 
  16  16   1      610.91      656.96     25.05 o 
 -15  17   1      289.17      321.30     19.04 o 
 -13  17   1      265.61      265.04     23.17 o 
 -11  17   1      115.01       95.08     15.14 o 
  -9  17   1     2035.87     1884.55     46.58 o 
  -7  17   1     1360.89     1346.47     54.18 o 
  -5  17   1      173.05      167.78     19.73 o 
  -3  17   1     2355.43     2565.76     70.40 o 
  -1  17   1     1775.77     1771.03     39.53 o 
   1  17   1     1743.24     1754.62     39.42 o 
   3  17   1     2398.44     2637.54     71.64 o 
   5  17   1      217.03      187.97     20.62 o 
   7  17   1     1462.75     1456.02     56.58 o 
   9  17   1     1962.87     1789.24     64.05 o 
  11  17   1      113.48       99.55     15.61 o 
  13  17   1      265.47      286.40     17.01 o 
  15  17   1      278.62      283.24     19.46 o 
 -14  18   1       46.71       42.77      9.86 o 
 -12  18   1      132.02      130.29     16.86 o 
 -10  18   1      267.50      215.64     15.99 o 
  -8  18   1      675.55      706.94     22.61 o 
  -6  18   1     1161.85     1157.10     49.44 o 
  -4  18   1       33.11       34.62     12.22 o 
  -2  18   1      989.05     1055.01     44.64 o 
   0  18   1      213.50      179.44     14.12 o 
   2  18   1     1029.23     1086.25     45.08 o 
   4  18   1       45.90       30.23     12.51 o 
   6  18   1     1080.92     1037.21     47.14 o 
   8  18   1      633.65      681.72     39.41 o 
  10  18   1      248.28      216.61     22.45 o 
  12  18   1      118.46      140.60     12.38 o 
  14  18   1       52.57       51.05      7.50 o 
 -13  19   1      139.20      123.09     15.52 o 
 -11  19   1       33.66       20.11     10.62 o 
  -9  19   1      456.13      430.09     22.06 o 
  -7  19   1      344.54      383.47     17.03 o 
  -5  19   1      819.96      770.97     20.12 o 
  -3  19   1      794.62      762.59     39.09 o 
  -1  19   1      632.86      792.96     39.31 o 
   1  19   1      664.76      821.17     39.67 o 
   3  19   1      801.14      748.16     38.89 o 
   5  19   1      880.21      834.41     26.75 o 
   7  19   1      335.42      351.49     14.00 o 
   9  19   1      438.07      425.38     22.07 o 
  11  19   1       34.50       17.50     13.08 o 
  13  19   1      131.10      130.23     16.27 o 
 -14  20   1      198.22      179.98     13.96 o 
 -12  20   1       11.78       20.50     10.11 o 
 -10  20   1     2016.99     2239.36     69.08 o 
  -8  20   1      606.76      564.56     20.53 o 
  -6  20   1     2874.95     2830.74     46.47 o 
  -4  20   1      743.26      735.83     17.66 o 
  -2  20   1     5064.66     4907.04    105.14 o 
   0  20   1     1237.97     1248.37     36.64 o 
   2  20   1     5009.01     4856.86    104.67 o 
   4  20   1      710.88      684.59     18.96 o 
   6  20   1     2925.59     2920.62     40.48 o 
   8  20   1      686.98      680.27     60.17 o 
  10  20   1     1981.17     2265.98     70.73 o 
  12  20   1        1.95       -8.01     10.87 o 
  14  20   1      203.40      200.61     15.51 o 
 -13  21   1      293.66      288.40     18.96 o 
 -11  21   1      112.89      140.53     17.74 o 
  -9  21   1     1597.38     1553.66     39.46 o 
  -7  21   1      379.75      370.51     16.96 o 
  -5  21   1      231.53      234.85     12.03 o 
  -3  21   1     1110.80     1105.35     21.86 o 
  -1  21   1      817.52      778.57     18.27 o 
   1  21   1      839.61      805.93     18.53 o 
   3  21   1     1079.42     1046.47     25.07 o 
   5  21   1      175.26      172.51     10.56 o 
   7  21   1      384.46      378.73     15.37 o 
   9  21   1     1565.15     1535.40     57.44 o 
  11  21   1       83.69       75.93     14.55 o 
  13  21   1      273.46      258.44     19.02 o 
 -12  22   1      180.52      175.14     16.30 o 
 -10  22   1      358.27      316.43     25.43 o 
  -8  22   1      679.84      777.39     28.05 o 
  -6  22   1       44.99       45.26      8.02 o 
  -4  22   1      361.37      342.50     12.50 o 
  -2  22   1      389.42      380.38     13.23 o 
   0  22   1       10.15       11.89      6.09 o 
   2  22   1      382.69      387.18     13.34 o 
   4  22   1      336.84      302.99     13.28 o 
   6  22   1       55.30       57.94      7.04 o 
   8  22   1      698.24      834.76     42.24 o 
  10  22   1      370.00      305.27     24.98 o 
  12  22   1      160.94      149.43     15.39 o 
 -11  23   1      525.21      585.14     29.00 o 
  -9  23   1      990.57     1005.16     29.25 o 
  -7  23   1     1660.56     1735.85     42.09 o 
  -5  23   1     1138.78     1094.54     34.46 o 
  -3  23   1      809.88      726.10     23.42 o 
  -1  23   1     3757.92     3733.72     46.81 o 
   1  23   1     3788.78     3894.73     55.37 o 
   3  23   1      902.21      857.43     19.10 o 
   5  23   1     1149.40     1115.81     28.17 o 
   7  23   1     1656.21     1705.00     41.20 o 
   9  23   1     1019.32      991.06     42.88 o 
  11  23   1      482.42      522.18     27.68 o 
 -10  24   1       13.02       -3.16      8.15 o 
  -8  24   1       67.13       62.46      9.48 o 
  -6  24   1       43.52       53.30     10.42 o 
  -4  24   1      172.80      141.77     19.60 o 
  -2  24   1      202.70      194.44     13.07 o 
   0  24   1      156.18      147.84     12.04 o 
   2  24   1      186.15      181.49     12.93 o 
   4  24   1      179.80      160.06     11.58 o 
   6  24   1       53.44       66.11     10.08 o 
   8  24   1       57.91       54.16     13.18 o 
  10  24   1       12.62        9.60      8.97 o 
  -9  25   1       11.08       13.27      7.44 o 
  -7  25   1       43.08       37.40     11.10 o 
  -5  25   1       32.92       17.14     10.66 o 
  -3  25   1       39.48       48.52     15.38 o 
  -1  25   1       70.65       86.51      9.71 o 
   1  25   1       69.98       89.96     14.35 o 
   3  25   1       36.73       33.33      7.62 o 
   5  25   1       30.15       17.19     10.83 o 
   7  25   1       45.88       31.90      7.45 o 
   9  25   1        9.83        9.64      7.74 o 
  -8  26   1       50.34       40.88      9.61 o 
  -6  26   1       21.37       27.44     11.30 o 
  -4  26   1       61.59       74.58     15.49 o 
  -2  26   1       31.61       29.11      9.05 o 
   0  26   1       25.98       39.57      9.66 o 
   2  26   1       27.09       39.59     10.17 o 
   4  26   1       61.99       85.34     16.49 o 
   6  26   1       25.15       31.71     11.04 o 
  -7  27   1      560.13      550.69     26.58 o 
  -5  27   1      457.27      458.43     27.59 o 
  -3  27   1      106.33      129.09     17.54 o 
  -1  27   1     1698.12     1912.23     42.39 o 
   1  27   1     1697.30     1855.68     41.93 o 
   3  27   1      131.42      151.13     18.72 o 
   5  27   1      411.80      420.57     26.27 o 
   7  27   1      569.32      530.09     24.80 o 
  -6  28   1       37.55       24.97      8.58 o 
  -4  28   1       37.21       34.74     10.87 o 
  -2  28   1       16.44       37.26     11.93 o 
   0  28   1        9.18       25.48     11.90 o 
   2  28   1       18.46       39.38     12.62 o 
   4  28   1       32.85       19.12      9.37 o 
   6  28   1       38.42       39.30      8.93 o 
  -5  29   1      156.73      159.93     14.18 o 
  -3  29   1       51.42       71.69     12.21 o 
  -1  29   1      109.37      110.23     13.85 o 
   0   0   2     8976.25    10373.90    141.93 o 
   2   0   2    10214.27    10199.11    111.15 o 
   4   0   2    17675.58    16255.20    186.90 o 
   6   0   2    44625.63    41563.02    219.97 o 
   8   0   2    34841.60    33846.00    579.17 o 
  10   0   2     2460.24     1771.64     56.22 o 
  12   0   2    15119.67    15405.04    215.61 o 
  14   0   2      343.25      467.36     33.93 o 
  16   0   2     7160.69     7108.40    137.66 o 
  18   0   2      718.60      913.24     26.22 o 
 -17   1   2      227.19      208.10     17.95 o 
 -15   1   2      261.95      227.63     24.93 o 
 -13   1   2      173.99      233.59     24.04 o 
 -11   1   2      268.56      276.58     22.92 o 
  -9   1   2     2743.99     2390.00     43.32 o 
  -7   1   2      115.68      121.37     24.08 o 
  -5   1   2      508.93      603.92     13.43 o 
  -3   1   2     5519.43     5588.45    116.08 o 
  -1   1   2     1123.96      902.22     25.37 o 
   1   1   2     1132.92      835.33     18.90 o 
   5   1   2      543.50      660.39     19.73 o 
   7   1   2      107.45      123.42      8.99 o 
   9   1   2     2792.13     2314.83     61.79 o 
  11   1   2      269.29      285.10     24.14 o 
  13   1   2      179.77      199.85     12.58 o 
  15   1   2      280.44      286.89     27.35 o 
  17   1   2      208.93      164.36     16.88 o 
 -18   2   2      273.02      294.56     23.16 o 
 -16   2   2      464.31      535.75     24.35 o 
 -14   2   2     1298.42     1385.88     58.93 o 
 -10   2   2     2993.99     3121.27     52.99 o 
  -8   2   2     8198.65     8563.40     88.65 o 
  -6   2   2     9846.77     9553.08     85.27 o 
  -4   2   2    40120.45    40185.93    287.69 o 
   0   2   2    16183.37    15012.49    268.08 o 
   2   2   2    95008.44    87590.40   1122.03 o 
   4   2   2    40285.02    41079.05    382.97 o 
   6   2   2    10133.23     9607.97     86.16 o 
   8   2   2     8085.57     8294.87    126.30 o 
  10   2   2     3046.05     3048.49     77.20 o 
  12   2   2      537.49      621.57     36.51 o 
  14   2   2     1344.19     1442.49     40.96 o 
  16   2   2      461.25      508.45     33.52 o 
  18   2   2      247.66      263.55     14.29 o 
 -19   3   2       37.92       53.87      9.53 o 
 -17   3   2      258.91      290.96     26.07 o 
 -15   3   2       60.12       78.67     17.69 o 
 -13   3   2       81.49       98.08     17.64 o 
  -9   3   2     8575.27     8970.87    217.97 o 
  -7   3   2     2045.46     2308.08     37.22 o 
  -5   3   2     2435.60     2460.88     28.45 o 
  -3   3   2    10769.02    11520.78     99.61 o 
  -1   3   2     1352.07     1525.85     29.31 o 
   1   3   2     1329.68     1512.38     23.86 o 
   3   3   2    10548.50    10534.72    176.47 o 
   7   3   2     1873.11     2066.45     51.83 o 
   9   3   2     8598.28     8690.84    137.70 o 
  11   3   2      627.69      607.31     35.71 o 
  13   3   2       63.38       69.93      8.29 o 
  15   3   2       63.49       61.33     17.97 o 
  17   3   2      243.80      275.51     16.78 o 
 -18   4   2      127.06      123.89     16.05 o 
 -16   4   2     1058.36     1014.28     49.99 o 
 -14   4   2     1104.87     1218.08     55.38 o 
 -10   4   2     2234.62     2086.41     63.57 o 
  -8   4   2    17068.01    17161.26    213.45 o 
  -6   4   2    23427.27    23076.43    278.87 o 
  -4   4   2    36197.52    38216.62    196.36 o 
  -2   4   2      934.12      883.21     32.80 o 
   0   4   2     7817.39     7887.76     97.58 o 
   2   4   2     1175.34     1155.89     19.66 o 
   4   4   2    34940.82    36181.72    270.36 o 
   6   4   2    23165.98    23119.90    248.87 o 
   8   4   2    17011.50    16651.12    207.64 o 
  10   4   2     2259.32     2043.81     63.27 o 
  12   4   2     1904.11     1867.48     64.82 o 
  14   4   2     1120.35     1115.36     36.03 o 
  16   4   2     1032.92     1002.11     32.33 o 
  18   4   2      116.40       92.90     13.92 o 
 -17   5   2       48.46       51.65     12.89 o 
 -15   5   2     1381.00     1432.81     60.45 o 
 -13   5   2       14.08       20.44     11.14 o 
  -9   5   2      512.86      759.98     37.22 o 
  -7   5   2     5443.15     6764.82    109.16 o 
  -5   5   2     2683.52     3071.25     40.03 o 
  -3   5   2     9529.52    10771.39     95.07 o 
  -1   5   2      591.42      709.52     23.88 o 
   1   5   2      573.64      707.77     21.62 o 
   3   5   2     9531.00    10438.02    127.54 o 
   5   5   2     2699.05     3062.54     57.88 o 
   7   5   2     5342.91     6821.96    108.38 o 
   9   5   2      510.09      735.80     36.13 o 
  11   5   2     2400.51     2500.81     73.68 o 
  13   5   2       19.92        8.72      6.72 o 
  15   5   2     1356.43     1325.36     56.30 o 
  17   5   2       39.75       56.79     13.15 o 
 -18   6   2      360.23      388.66     24.95 o 
 -16   6   2     1426.84     1635.64     62.64 o 
 -14   6   2     1127.58     1075.45     37.39 o 
  -8   6   2     9288.14     8899.12    138.91 o 
  -6   6   2    11044.43    10400.27    140.30 o 
  -4   6   2    38372.80    39847.45    398.78 o 
  -2   6   2    48247.31    47945.66    501.15 o 
   0   6   2   110015.93   104806.38    691.95 o 
   2   6   2    48256.57    48472.04    285.18 o 
   4   6   2    39388.43    39864.05    210.20 o 
   6   6   2    11854.74    11254.12    146.22 o 
   8   6   2     9307.28     9042.02    137.72 o 
  10   6   2     1440.12     1571.32     55.64 o 
  12   6   2     2292.85     2211.49     71.89 o 
  14   6   2     1096.62      893.24     46.78 o 
  16   6   2     1442.16     1537.85     58.03 o 
  18   6   2      347.52      351.80     23.23 o 
 -17   7   2      423.64      440.43     29.28 o 
 -15   7   2     1458.06     1490.71     60.83 o 
 -13   7   2      595.84      536.85     37.62 o 
  -9   7   2     5735.75     6057.02    114.74 o 
  -7   7   2    32583.15    31260.87    337.25 o 
  -5   7   2     3907.40     4675.68     79.91 o 
  -3   7   2      358.64      365.35     29.62 o 
  -1   7   2    39653.25    43106.24    454.23 o 
   1   7   2    38619.30    41924.13    214.84 o 
   3   7   2      461.20      514.04     12.95 o 
   5   7   2     4412.30     5063.45     81.62 o 
   7   7   2    32164.91    29373.60    317.69 o 
   9   7   2     5808.61     6151.11    114.61 o 
  11   7   2    15356.06    14204.75    207.85 o 
  13   7   2      590.48      508.33     24.87 o 
  15   7   2     1463.83     1365.84     56.95 o 
  17   7   2      431.11      484.05     30.80 o 
 -18   8   2       24.23       14.45      7.22 o 
 -16   8   2       61.55       81.55     16.79 o 
 -14   8   2     1328.41     1316.56     41.14 o 
 -12   8   2      158.92      198.14     23.32 o 
  -8   8   2     3077.98     3046.84     74.77 o 
  -6   8   2     2716.45     2715.00     62.08 o 
  -2   8   2    11020.24    12873.82    197.85 o 
   0   8   2     3158.42     4271.72     48.80 o 
   2   8   2    11027.29    12600.16     75.11 o 
   4   8   2    13378.30    13552.38    126.36 o 
   6   8   2     2592.51     2420.73     57.37 o 
   8   8   2     3122.20     3123.77     74.13 o 
  10   8   2      374.30      320.54     26.26 o 
  12   8   2      151.33      149.00     14.04 o 
  14   8   2     1335.53     1251.35     55.06 o 
  16   8   2       61.34       57.26     13.72 o 
  18   8   2       22.97       30.91      8.93 o 
 -17   9   2      141.68      169.34     18.02 o 
 -15   9   2      307.09      286.86     25.97 o 
 -13   9   2       68.91       44.85     16.03 o 
  -7   9   2    11487.11    13385.29    179.58 o 
  -1   9   2     4083.81     4433.53     37.82 o 
   1   9   2     4125.54     4469.67     32.76 o 
   3   9   2      326.31      262.77     10.93 o 
   5   9   2     1398.81     1972.53     48.55 o 
   7   9   2    11935.03    13460.63    178.65 o 
   9   9   2     1864.13     1667.17     55.84 o 
  11   9   2     3119.85     2752.67     78.74 o 
  13   9   2       69.90       38.27     12.02 o 
  15   9   2      334.84      295.03     27.00 o 
  17   9   2      131.28      113.61     15.59 o 
 -16  10   2      132.92      140.27     17.79 o 
 -14  10   2     1542.91     1698.70     45.50 o 
 -12  10   2        5.48       32.23     14.37 o 
  -6  10   2    12083.71    12068.20    156.92 o 
  -4  10   2      607.12      600.85     25.98 o 
  -2  10   2    30996.96    30347.72    177.92 o 
   0  10   2     1424.24      973.98     13.71 o 
   2  10   2    31045.59    30697.93    154.28 o 
   4  10   2      639.96      653.70     18.66 o 
   6  10   2    11979.10    11766.94    157.56 o 
   8  10   2     2629.57     2614.20     68.46 o 
  10  10   2      234.60      201.77     21.68 o 
  12  10   2        5.98       26.43      8.46 o 
  14  10   2     1467.44     1374.27     57.53 o 
  16  10   2      108.02      131.32     17.61 o 
  18  10   2      180.92      215.36     15.58 o 
 -17  11   2      270.24      294.93     20.06 o 
 -15  11   2      375.83      352.54     27.39 o 
 -13  11   2     1713.89     1929.96     48.31 o 
 -11  11   2     1575.84     1472.69     58.83 o 
  -7  11   2     8373.51     9213.59    135.41 o 
  -5  11   2     1186.53     1676.04     47.66 o 
  -3  11   2     4008.95     3688.50     55.99 o 
  -1  11   2     7293.90     7872.21     53.79 o 
   1  11   2     7371.73     8033.13     73.35 o 
   3  11   2     4095.31     3759.53    118.58 o 
   5  11   2     1312.52     1806.44     47.48 o 
   7  11   2     8042.65     8295.53    130.56 o 
   9  11   2     5822.63     5228.65    105.92 o 
  11  11   2     1741.25     1608.62     42.50 o 
  13  11   2     1667.41     1652.81     62.98 o 
  15  11   2      426.21      380.70     29.17 o 
  17  11   2      300.30      338.64     22.09 o 
 -16  12   2      105.29      111.90     14.59 o 
 -14  12   2       94.87       77.96     14.40 o 
 -12  12   2      250.81      283.12     27.60 o 
  -6  12   2      903.92     1041.42     39.56 o 
  -4  12   2     1973.69     2565.45     43.40 o 
  -2  12   2     1568.49     1828.75     27.86 o 
   0  12   2    10571.59    11578.44     72.48 o 
   2  12   2     1595.01     1885.56     27.40 o 
   4  12   2     1980.78     2637.69     62.37 o 
   6  12   2      879.10     1044.73     38.26 o 
   8  12   2     2568.09     2579.77     68.68 o 
  10  12   2       80.76       75.80     15.30 o 
  12  12   2      232.98      223.06     23.99 o 
  14  12   2       89.98       46.24     13.33 o 
  16  12   2      107.28      114.68     15.01 o 
 -15  13   2      704.93      825.40     37.12 o 
 -13  13   2     1966.99     1848.76     45.04 o 
 -11  13   2     1966.60     2144.29     70.50 o 
  -7  13   2     5860.80     6103.94    110.05 o 
  -5  13   2     2942.29     2669.52     66.79 o 
  -3  13   2     6798.97     7518.15     83.27 o 
  -1  13   2    24737.45    25649.69    199.51 o 
   1  13   2    25154.55    26344.21    181.83 o 
   3  13   2     6798.68     7630.97     81.52 o 
   5  13   2     2674.40     2398.40     64.81 o 
   7  13   2     6343.48     6567.94    113.42 o 
   9  13   2    14355.56    12597.75    185.29 o 
  11  13   2     1781.39     1782.63     44.46 o 
  13  13   2     1859.34     1588.85     60.04 o 
  15  13   2      689.89      727.00     37.41 o 
  17  13   2      506.87      494.34     22.51 o 
 -12  14   2      117.57      105.62     11.82 o 
  -6  14   2      822.95      840.96     27.14 o 
  -4  14   2     1467.93     1408.01     58.91 o 
  -2  14   2     2386.17     2973.16     52.32 o 
   0  14   2     1668.47     1577.15     27.15 o 
   2  14   2     2379.28     3036.31     53.97 o 
   4  14   2     1467.68     1420.33     47.74 o 
   6  14   2      797.50      817.94     39.01 o 
   8  14   2     1456.28     1315.72     48.54 o 
  10  14   2      220.77      236.41     16.59 o 
  12  14   2      108.44      110.21     18.19 o 
  14  14   2      221.12      243.28     22.86 o 
  16  14   2       22.20       26.40      4.88 o 
 -13  15   2      216.41      194.51     20.28 o 
 -11  15   2      571.30      672.86     27.48 o 
  -9  15   2      274.11      311.01     18.98 o 
  -7  15   2     2335.57     2550.87     50.69 o 
  -5  15   2      770.70      726.39     25.50 o 
  -3  15   2     1098.22     1186.88     31.13 o 
  -1  15   2     3468.09     3629.87     44.82 o 
   1  15   2     3461.90     3756.72     88.21 o 
   3  15   2     1116.81     1211.97     43.94 o 
   5  15   2      769.79      711.00     36.24 o 
   7  15   2     2331.51     2439.50     73.33 o 
   9  15   2      272.82      343.29     15.49 o 
  11  15   2      574.58      686.76     27.84 o 
  13  15   2      220.27      172.03     19.73 o 
  15  15   2      122.36      132.13     16.50 o 
 -14  16   2       63.09       86.92     12.98 o 
 -12  16   2        8.55        3.71     10.28 o 
 -10  16   2      298.26      416.65     21.75 o 
  -8  16   2     1009.30     1078.06     27.55 o 
  -6  16   2      201.71      189.44     14.04 o 
  -4  16   2      404.08      380.87     18.82 o 
  -2  16   2     1578.58     1979.86     41.07 o 
   0  16   2     1684.03     1559.10     35.75 o 
   2  16   2     1556.08     1943.64     56.80 o 
   4  16   2      412.43      366.27     26.72 o 
   6  16   2      198.71      187.10     20.23 o 
   8  16   2      979.91     1019.36     48.06 o 
  10  16   2      286.39      391.41     20.80 o 
  12  16   2        6.76       -3.72     10.25 o 
  14  16   2       61.38       68.32     13.08 o 
  16  16   2       39.50       45.76      7.84 o 
 -13  17   2      187.21      198.16     19.57 o 
 -11  17   2     1226.48     1207.61     50.71 o 
  -9  17   2     6630.51     6273.73    106.18 o 
  -7  17   2     1741.02     1599.69     33.52 o 
  -5  17   2      683.06      680.29     25.65 o 
  -3  17   2     6603.80     6126.76     81.10 o 
  -1  17   2     9145.22     9606.01    105.28 o 
   1  17   2     9046.57     9452.66    104.55 o 
   3  17   2     6768.56     6301.20    117.18 o 
   5  17   2      705.76      677.15     36.64 o 
   7  17   2     1946.06     1794.40     62.95 o 
   9  17   2     6639.25     6121.93    124.62 o 
  11  17   2     1184.29     1230.16     49.62 o 
  13  17   2      184.84      179.66     18.73 o 
  15  17   2      665.71      688.55     26.65 o 
 -14  18   2      180.21      155.64     14.44 o 
 -12  18   2        2.40        9.25     10.39 o 
 -10  18   2      726.60      538.45     34.50 o 
  -8  18   2     2786.51     2804.74     45.91 o 
  -6  18   2       27.36       24.44      6.01 o 
  -4  18   2     1955.95     1843.41     62.67 o 
  -2  18   2      239.47      263.47     23.19 o 
   0  18   2      275.08      293.23     17.11 o 
   2  18   2      226.20      236.29     22.20 o 
   4  18   2     1941.72     1798.57     61.19 o 
   6  18   2       36.03       39.72     11.99 o 
   8  18   2     2805.31     2752.82     79.62 o 
  12  18   2        1.02       -3.26      7.28 o 
  14  18   2      173.79      186.78     11.99 o 
 -13  19   2        5.56        3.81      7.80 o 
 -11  19   2      559.79      492.25     31.56 o 
  -9  19   2      313.29      277.53     14.44 o 
  -7  19   2      435.83      431.94     17.92 o 
  -5  19   2      858.23      791.21     23.83 o 
  -3  19   2      608.36      616.20     35.04 o 
  -1  19   2      157.28      180.26     20.00 o 
   1  19   2      171.24      174.42     19.66 o 
   3  19   2      533.98      520.64     32.49 o 
   5  19   2      981.14      951.95     22.16 o 
   7  19   2      496.04      492.92     19.01 o 
   9  19   2      340.39      303.33     19.06 o 
  11  19   2      563.46      530.12     34.08 o 
  13  19   2        8.31       17.37      6.28 o 
 -12  20   2      154.15      149.64     17.07 o 
 -10  20   2      537.64      579.59     35.19 o 
  -8  20   2     1659.68     1541.02     49.28 o 
  -6  20   2     1082.11     1010.31     27.46 o 
  -4  20   2      592.49      583.79     17.81 o 
  -2  20   2     1822.51     1620.11     33.43 o 
   0  20   2     1333.26     1123.35     33.83 o 
   2  20   2     1793.71     1576.02     38.80 o 
   4  20   2      651.66      618.48     18.01 o 
   6  20   2     1122.76     1094.09     31.72 o 
   8  20   2     1594.47     1456.27     65.28 o 
  10  20   2      554.21      570.43     35.70 o 
  12  20   2      175.11      184.07     19.75 o 
  14  20   2      270.40      263.16     17.61 o 
 -13  21   2       99.22       90.91     11.29 o 
 -11  21   2      115.87      152.39     17.78 o 
  -9  21   2      986.33     1151.70     33.66 o 
  -7  21   2      350.26      396.77     17.17 o 
  -5  21   2      281.33      284.51     14.92 o 
  -3  21   2     1223.52     1107.33     24.48 o 
  -1  21   2     3923.53     3946.98     47.46 o 
   1  21   2     3885.94     3839.37     46.79 o 
   3  21   2     1233.64     1177.08     29.19 o 
   5  21   2      280.38      282.11     12.67 o 
   7  21   2      364.13      421.74     17.45 o 
   9  21   2      958.77     1102.04     48.38 o 
  11  21   2      121.91      138.27     17.61 o 
  13  21   2       88.81       93.69     12.17 o 
 -12  22   2       13.21       22.38      8.45 o 
 -10  22   2      184.00      174.75     19.63 o 
  -8  22   2      247.51      253.54     16.93 o 
  -6  22   2       38.44       29.02     19.04 o 
  -4  22   2       30.37       36.36      7.38 o 
  -2  22   2      230.44      248.72     12.08 o 
   0  22   2      408.50      403.17     17.64 o 
   2  22   2      236.31      253.08     12.38 o 
   4  22   2       30.17       39.48      6.47 o 
   6  22   2       34.40       27.18      8.78 o 
   8  22   2      246.67      250.38     24.02 o 
  10  22   2      175.24      142.81     18.04 o 
  12  22   2       14.37       15.49      8.45 o 
 -11  23   2      322.61      312.97     21.07 o 
  -9  23   2      461.32      517.60     26.57 o 
  -7  23   2      749.25      771.17     28.43 o 
  -5  23   2      801.51      847.40     30.45 o 
  -3  23   2      539.92      605.77     21.06 o 
  -1  23   2     1766.83     1765.44     45.29 o 
   1  23   2     1764.31     1796.28     36.60 o 
   3  23   2      535.78      633.84     21.59 o 
   5  23   2      875.80      910.72     25.33 o 
   7  23   2      767.82      804.88     22.65 o 
   9  23   2      472.11      550.49     31.70 o 
  11  23   2      333.46      307.25     21.11 o 
  -8  24   2      394.03      345.48     17.96 o 
  -6  24   2     1890.64     2145.22     66.08 o 
  -4  24   2        9.50       -2.39     12.32 o 
  -2  24   2      828.05      885.39     25.22 o 
   0  24   2      641.21      531.28     20.05 o 
   2  24   2      840.46      905.26     25.66 o 
   4  24   2       23.78       17.70      8.99 o 
   6  24   2     1856.89     2050.64     36.22 o 
   8  24   2      392.87      343.10     25.01 o 
  10  24   2      384.83      439.84     24.88 o 
  -9  25   2      300.76      276.34     18.75 o 
  -7  25   2       92.64       90.84     14.97 o 
  -5  25   2      154.84      145.24     19.92 o 
  -3  25   2      222.31      243.75     24.12 o 
  -1  25   2       99.12      109.37     10.34 o 
   1  25   2      104.68      122.67     14.55 o 
   3  25   2      226.58      254.33     18.01 o 
   5  25   2      153.70      148.54     10.81 o 
   7  25   2       95.54       87.95      9.79 o 
   9  25   2      309.56      305.00     20.36 o 
  -8  26   2      278.47      332.91     20.81 o 
  -6  26   2      405.72      370.75     25.94 o 
  -4  26   2       61.86       79.15     14.96 o 
  -2  26   2      538.64      528.93     22.65 o 
   0  26   2       63.06       67.50      8.80 o 
   2  26   2      576.98      587.93     19.98 o 
   4  26   2       84.65      142.35     13.36 o 
   6  26   2      420.00      407.73     25.33 o 
  -7  27   2       29.53       18.02      8.29 o 
  -5  27   2       86.74       80.74     13.91 o 
  -3  27   2      105.80      124.61     16.37 o 
  -1  27   2      127.50      119.02     17.25 o 
   1  27   2      126.49      106.24     12.03 o 
   3  27   2      106.74      129.28     17.66 o 
   5  27   2       87.36      106.04     15.01 o 
  -6  28   2      221.69      293.47     19.26 o 
  -4  28   2      354.12      415.86     25.07 o 
  -2  28   2       97.89      118.59     15.63 o 
   0  28   2      797.07      858.60     36.71 o 
   4  28   2      342.91      377.07     23.65 o 
  -5  29   2       75.09       77.21     10.65 o 
  -3  29   2       63.42       55.79     10.72 o 
  -1  29   2       58.62       50.39     10.90 o 
  -2  30   2      419.00      398.93     20.21 o 
   2   0   3      130.69      134.81     20.28 o 
   4   0   3       47.93       51.42      6.49 o 
   6   0   3      626.15      751.36     28.24 o 
   8   0   3       13.11       26.38      9.63 o 
  10   0   3      330.37      398.44     26.85 o 
  12   0   3       67.97      102.21     16.52 o 
  14   0   3       91.42       99.09     18.01 o 
  16   0   3      110.67      101.01     18.08 o 
  18   0   3       54.54       50.18      7.24 o 
 -17   1   3     1107.87     1209.25     45.46 o 
 -15   1   3     3102.27     2909.42     86.17 o 
 -13   1   3      721.60      754.80     42.35 o 
 -11   1   3     4667.93     5041.84    104.86 o 
  -9   1   3     1695.32     1491.40     49.12 o 
  -7   1   3    14428.89    15855.41    183.09 o 
  -5   1   3     7334.60     6975.94     83.46 o 
  -3   1   3     2654.96     2137.46     29.83 o 
  -1   1   3    54367.13    52570.48    367.51 o 
   1   1   3    56580.15    54901.00    398.40 o 
   3   1   3     2372.44     1962.04     46.38 o 
   5   1   3     7384.88     6911.06    171.68 o 
   7   1   3    13629.67    14670.83    176.62 o 
   9   1   3     1856.25     1591.74     52.38 o 
  11   1   3     4476.26     4692.99    103.48 o 
  13   1   3      863.01      825.29     31.20 o 
  15   1   3     2989.00     2731.84     81.87 o 
  17   1   3     1116.82     1214.06     33.80 o 
 -18   2   3        3.87       13.36      8.73 o 
 -16   2   3       22.93       20.79     11.94 o 
 -14   2   3      383.59      425.06     33.28 o 
 -10   2   3     1635.07     1520.32     50.96 o 
  -8   2   3      544.66      604.53     28.12 o 
  -6   2   3     6180.12     6683.09     95.72 o 
  -4   2   3      691.70      800.03     57.26 o 
   0   2   3    50049.47    51812.16    410.63 o 
   2   2   3     7738.01     8206.19     75.03 o 
   4   2   3      664.21      717.73     18.77 o 
   8   2   3      548.63      592.17     29.86 o 
  10   2   3     1630.57     1435.51     52.73 o 
  12   2   3       81.73       70.82     15.27 o 
  14   2   3      365.02      390.25     26.49 o 
  16   2   3       18.99       33.43     11.07 o 
  18   2   3        6.18       13.84      5.58 o 
 -17   3   3     1245.93     1261.32     51.06 o 
 -15   3   3     2659.39     2521.17     80.85 o 
 -13   3   3      740.25      752.00     42.70 o 
  -9   3   3     4282.67     3769.13     78.69 o 
  -7   3   3    14763.25    14830.44    173.25 o 
  -5   3   3    14446.19    14587.80    130.89 o 
  -3   3   3     7044.97     7590.71     96.51 o 
  -1   3   3    17517.82    19522.06    174.41 o 
   1   3   3    15813.91    17031.76    241.89 o 
   3   3   3     6651.23     7323.88     73.53 o 
   5   3   3    14394.63    15030.79    262.46 o 
   7   3   3    14890.22    14062.47    176.98 o 
   9   3   3     4241.98     3611.13     83.12 o 
  11   3   3     4495.18     4165.48     98.84 o 
  13   3   3      663.60      562.98     20.97 o 
  15   3   3     2704.29     2431.63     53.44 o 
  17   3   3     1259.89     1212.68     46.19 o 
 -18   4   3      298.79      369.84     24.51 o 
 -16   4   3      991.87     1090.90     51.39 o 
 -14   4   3      220.31      296.15     28.71 o 
  -8   4   3      308.17      422.67     22.61 o 
  -6   4   3      310.22      310.05     17.80 o 
  -4   4   3     3670.54     3681.46     61.60 o 
  -2   4   3    23579.88    26074.09    198.07 o 
   0   4   3   150650.11   140606.42    919.12 o 
   2   4   3    23555.47    25431.84    334.58 o 
   4   4   3     3888.37     3931.81     48.71 o 
   8   4   3      249.30      292.14     21.94 o 
  10   4   3       16.52       31.44     11.50 o 
  12   4   3     1526.37     1547.34     59.83 o 
  14   4   3      226.82      235.57     17.43 o 
  16   4   3     1025.82     1040.25     32.61 o 
  18   4   3      319.81      365.55     23.46 o 
 -17   5   3      237.32      286.87     24.98 o 
 -15   5   3      257.07      258.04     27.41 o 
 -13   5   3      784.55      830.86     45.23 o 
  -7   5   3     4579.66     5722.13     89.82 o 
  -5   5   3      541.62      599.58     23.49 o 
  -3   5   3     7354.20     7717.41    105.70 o 
  -1   5   3    60486.99    62269.63    360.03 o 
   1   5   3    60516.82    63716.93    301.77 o 
   3   5   3     7367.60     7956.84     82.71 o 
   5   5   3      536.85      629.11     21.35 o 
   7   5   3     4576.91     5580.30     96.04 o 
   9   5   3      740.68      935.22     41.42 o 
  11   5   3      350.35      431.04     31.81 o 
  13   5   3      769.60      727.48     23.76 o 
  15   5   3      265.03      250.88     16.84 o 
 -18   6   3        9.08        8.00      7.57 o 
 -16   6   3      767.93      908.22     46.10 o 
 -14   6   3      754.47      783.48     45.29 o 
 -12   6   3     2325.00     2552.95     81.11 o 
  -6   6   3      106.22       87.66     10.51 o 
  -4   6   3     2877.24     3092.27     56.93 o 
  -2   6   3     2678.01     2694.38     49.97 o 
   0   6   3    21904.51    24154.50    179.19 o 
   2   6   3     2646.76     2651.77     30.04 o 
   4   6   3     2546.44     2625.70     63.06 o 
   6   6   3       77.15       57.25     10.63 o 
   8   6   3     8178.67     8436.05    134.55 o 
  10   6   3      655.96      595.48     35.03 o 
  12   6   3     2187.33     2100.48     70.12 o 
  14   6   3      841.43      797.99     43.88 o 
  16   6   3      728.81      831.45     41.58 o 
  18   6   3        9.64       17.53      8.48 o 
 -17   7   3      655.18      705.73     36.08 o 
 -15   7   3     2151.13     2218.94     74.19 o 
 -13   7   3     2594.18     2555.22     80.90 o 
  -1   7   3    12319.16    12721.68    113.62 o 
   1   7   3    12622.39    12995.66     78.94 o 
   3   7   3    17651.15    16760.18    115.55 o 
   5   7   3     7634.63     7112.44    122.45 o 
   7   7   3    12578.64    12433.54    167.22 o 
   9   7   3    11624.85    10480.35    161.59 o 
  11   7   3     2360.13     2109.01     68.53 o 
  13   7   3     2525.60     2329.19     75.43 o 
  15   7   3     2191.59     2062.77     68.85 o 
 -18   8   3      145.18      129.13     13.76 o 
 -16   8   3      465.12      497.77     32.61 o 
 -14   8   3     1648.57     1608.30     63.53 o 
 -12   8   3       58.80       78.46     14.00 o 
  -2   8   3      881.85      965.66     25.83 o 
   0   8   3     2507.80     2500.82     33.28 o 
   2   8   3      856.45      861.04     18.98 o 
   4   8   3      866.73      765.51     29.46 o 
   6   8   3      764.49      740.03     31.20 o 
   8   8   3      952.99      953.82     39.96 o 
  10   8   3     1261.88     1126.74     48.41 o 
  12   8   3       59.42       86.06     19.36 o 
  14   8   3     1590.03     1372.25     57.56 o 
  16   8   3      486.18      473.42     31.22 o 
  18   8   3      154.12      136.47     14.20 o 
 -17   9   3      482.34      518.73     28.69 o 
 -15   9   3      392.48      449.43     32.39 o 
 -13   9   3      241.18      302.03     27.65 o 
  -3   9   3     8618.33    10684.05    124.13 o 
  -1   9   3     2176.18     2070.19     49.56 o 
   1   9   3     1990.53     1832.62     19.44 o 
   3   9   3     8609.37    10043.61     72.19 o 
   5   9   3     4548.91     5834.56     67.80 o 
   7   9   3     6135.00     6540.13    111.38 o 
   9   9   3     2716.91     2660.10     72.73 o 
  11   9   3     1047.35      992.78     46.48 o 
  13   9   3      221.11      255.47     25.65 o 
  15   9   3      429.37      426.43     31.20 o 
  17   9   3      497.80      525.89     29.22 o 
 -16  10   3     1526.95     1649.30     55.13 o 
 -14  10   3      182.65      159.30     20.13 o 
 -12  10   3     2179.95     2295.01     53.22 o 
  -2  10   3    10433.25     9720.99    124.99 o 
   0  10   3    36044.80    35817.05    175.80 o 
   2  10   3    10414.84     9658.24    106.53 o 
   4  10   3    11338.82    11174.04    145.86 o 
   6  10   3     2083.05     1830.10     50.93 o 
   8  10   3    11067.09    11527.74    169.04 o 
  10  10   3     7758.62     7212.02    133.70 o 
  12  10   3     2221.39     2119.05     49.72 o 
  14  10   3      214.84      178.13     22.17 o 
  16  10   3     1562.85     1544.48     53.70 o 
 -17  11   3       17.50       10.47      6.29 o 
 -15  11   3       16.62       15.76      9.64 o 
 -13  11   3      628.85      773.04     41.93 o 
 -11  11   3       60.68      100.18     17.17 o 
  -7  11   3     2575.24     3020.89     70.17 o 
  -3  11   3     1187.31     1151.30     36.65 o 
  -1  11   3     3247.02     3728.42     51.14 o 
   1  11   3     3347.53     3841.51     40.39 o 
   3  11   3     1191.97     1159.88     20.93 o 
   5  11   3      692.31      745.92     30.77 o 
   7  11   3     2536.13     2687.99     68.17 o 
   9  11   3      212.88      259.48     23.51 o 
  11  11   3       56.72       96.70     22.37 o 
  13  11   3      632.75      679.50     39.93 o 
  15  11   3       16.71       14.29     11.24 o 
  17  11   3       18.17        5.32      6.93 o 
 -16  12   3       18.55       20.97      8.45 o 
 -14  12   3      508.77      469.33     31.18 o 
 -12  12   3      201.59      216.86     24.47 o 
  -8  12   3      187.91      166.03     17.23 o 
  -6  12   3       64.83       99.70     14.55 o 
  -4  12   3     3663.84     3549.48     52.60 o 
  -2  12   3      687.91      903.70     49.42 o 
   0  12   3     2236.32     2267.34     49.37 o 
   2  12   3      751.23     1034.24     19.89 o 
   4  12   3     3587.09     3558.05     80.69 o 
   6  12   3       88.78       86.51     12.64 o 
   8  12   3      214.54      172.98     18.84 o 
  10  12   3      321.94      352.83     19.74 o 
  12  12   3      219.65      219.56     23.61 o 
  14  12   3      535.28      447.50     31.99 o 
  16  12   3       24.14       15.59      8.17 o 
 -11  13   3      223.68      184.23     20.12 o 
  -7  13   3      869.09      845.06     37.90 o 
  -5  13   3      803.72      831.85     26.06 o 
  -3  13   3     1048.72     1024.47     27.20 o 
  -1  13   3      553.73      504.27     14.88 o 
   1  13   3      572.00      515.35     12.62 o 
   3  13   3     1055.85     1035.58     26.35 o 
   5  13   3      839.40      868.65     38.22 o 
   7  13   3      896.49      857.27     37.75 o 
   9  13   3      834.76      734.80     37.64 o 
  11  13   3      211.75      184.55     22.05 o 
  13  13   3      308.78      285.37     26.50 o 
  15  13   3       72.51       63.53     13.87 o 
 -12  14   3     1713.91     1802.88     60.76 o 
 -10  14   3     5836.62     5765.58    118.07 o 
  -8  14   3     6631.72     6533.35     89.99 o 
  -6  14   3     3129.85     3195.16     55.63 o 
  -4  14   3      498.62      390.65     45.28 o 
  -2  14   3     9077.21     9319.21    264.27 o 
   0  14   3     2984.26     2910.82     38.47 o 
   2  14   3     9056.29     9358.88     94.80 o 
   4  14   3      524.91      396.56     25.03 o 
   6  14   3     3070.66     3291.46     80.02 o 
   8  14   3     6735.74     6480.97    110.92 o 
  10  14   3     5894.11     5807.79     83.49 o 
  12  14   3     1737.46     1766.27     62.82 o 
  14  14   3     1626.94     1743.73     59.01 o 
  16  14   3      358.18      350.65     15.04 o 
 -11  15   3       56.18       19.02     15.44 o 
  -9  15   3      887.34      746.37     23.32 o 
  -7  15   3      362.91      304.94     17.39 o 
  -5  15   3      789.32      710.64     25.10 o 
  -3  15   3      786.62      803.86     25.89 o 
  -1  15   3      415.07      424.76     15.08 o 
   1  15   3      424.51      459.55     20.90 o 
   3  15   3      799.83      840.68     25.16 o 
   5  15   3      805.24      690.83     34.97 o 
   7  15   3      382.50      318.72     25.52 o 
   9  15   3      911.69      751.98     41.53 o 
  11  15   3       52.35       24.12     13.61 o 
  13  15   3      159.93       80.48     15.28 o 
  15  15   3       97.42      109.35     14.40 o 
 -12  16   3     1378.67     1349.54     51.56 o 
 -10  16   3     1154.80     1025.78     33.70 o 
  -8  16   3     4993.91     5052.96     67.99 o 
  -6  16   3     3835.15     3362.16     59.15 o 
  -4  16   3     2578.02     2335.26     46.97 o 
  -2  16   3     7391.40     6684.31     82.95 o 
   0  16   3    13242.20    12732.25    101.53 o 
   2  16   3     7558.72     6885.05    116.84 o 
   4  16   3     2683.56     2477.53     67.52 o 
   6  16   3     3979.73     3433.15     85.20 o 
   8  16   3     5146.58     5322.38    113.12 o 
  10  16   3     1209.15     1073.22     37.36 o 
  12  16   3     1363.82     1305.02     51.66 o 
  14  16   3     1220.54     1267.97     46.33 o 
  16  16   3      323.78      309.60     17.55 o 
 -13  17   3       95.27      104.32     14.14 o 
 -11  17   3        5.74        8.20     10.42 o 
  -9  17   3       63.50       57.04      8.11 o 
  -7  17   3     2419.19     2291.43     34.82 o 
  -5  17   3     1386.54     1448.40     63.49 o 
  -3  17   3      396.37      349.78     18.10 o 
  -1  17   3     2729.72     2675.43     40.53 o 
   1  17   3     2696.64     2770.49     50.38 o 
   3  17   3      422.58      366.57     25.91 o 
   5  17   3     1307.15     1389.00     51.85 o 
   7  17   3     2429.08     2384.45     71.95 o 
   9  17   3       54.29       54.50     15.68 o 
  11  17   3       13.73        9.25      9.54 o 
  13  17   3      109.91      132.08     16.29 o 
  15  17   3       96.39      125.28     14.02 o 
 -12  18   3      149.28      187.72     19.46 o 
 -10  18   3     1096.15     1040.67     32.49 o 
  -8  18   3      670.56      608.85     21.15 o 
  -6  18   3       15.16       38.78      8.45 o 
  -4  18   3      724.08      641.01     25.12 o 
  -2  18   3      563.92      596.37     23.84 o 
   0  18   3      646.56      604.89     23.92 o 
   2  18   3      524.57      552.01     32.15 o 
   4  18   3      714.87      663.84     35.93 o 
   6  18   3        8.38       25.47     23.95 o 
   8  18   3      670.73      585.79     35.22 o 
  10  18   3     1111.75     1061.24     45.10 o 
  12  18   3      155.05      157.59     17.47 o 
  14  18   3      152.66      172.96     18.43 o 
 -13  19   3      348.62      337.38     21.20 o 
 -11  19   3       39.65       32.07     11.83 o 
  -9  19   3      206.51      204.55     21.52 o 
  -7  19   3       41.46       46.16      9.22 o 
  -5  19   3      366.22      330.24     15.56 o 
  -3  19   3      508.81      522.72     32.40 o 
  -1  19   3      766.30      640.30     35.36 o 
   1  19   3      750.22      620.07     34.26 o 
   3  19   3      498.60      474.39     30.93 o 
   5  19   3      377.84      343.83     13.50 o 
   7  19   3       37.01       27.65      7.10 o 
  11  19   3       34.50       34.03     13.67 o 
  13  19   3      362.83      329.81     17.67 o 
 -12  20   3      773.89      758.72     33.37 o 
 -10  20   3     1109.66     1103.14     33.24 o 
  -8  20   3      642.31      720.95     52.61 o 
  -6  20   3     2587.18     2441.16     52.10 o 
  -4  20   3      311.20      346.39     15.88 o 
  -2  20   3     1061.13     1042.47     23.28 o 
   0  20   3     3050.81     2964.05     57.34 o 
   2  20   3     1091.75     1081.21     27.51 o 
   4  20   3      424.57      451.12     17.99 o 
   6  20   3     2672.70     2652.07     74.10 o 
   8  20   3      661.91      705.99     39.76 o 
  10  20   3     1131.97     1089.54     47.64 o 
  12  20   3      777.04      812.99     37.30 o 
  14  20   3      462.85      481.61     22.63 o 
 -11  21   3      264.20      298.35     22.90 o 
  -9  21   3      994.82      983.96     31.25 o 
  -7  21   3     2398.20     2291.41     50.45 o 
  -5  21   3      839.85      717.27     22.81 o 
  -3  21   3     2422.82     2208.29     34.60 o 
  -1  21   3     1456.54     1363.88     30.27 o 
   1  21   3     1425.43     1357.63     26.96 o 
   3  21   3     2478.14     2297.36     41.05 o 
   5  21   3      798.69      692.26     19.22 o 
   7  21   3     2440.41     2448.13     51.15 o 
   9  21   3      988.14     1009.17     45.94 o 
  11  21   3      317.10      369.31     25.88 o 
  13  21   3      322.52      299.12     19.47 o 
 -10  22   3       19.49       23.29      6.95 o 
  -8  22   3      384.71      425.06     21.14 o 
  -6  22   3      177.81      150.11     14.83 o 
  -4  22   3      851.57      909.81     31.07 o 
  -2  22   3      925.53      887.62     21.94 o 
   0  22   3      344.22      323.75     16.10 o 
   2  22   3      950.46      951.73     24.94 o 
   4  22   3      871.28      941.63     25.96 o 
   6  22   3      195.60      174.55     12.38 o 
   8  22   3      383.96      439.63     30.36 o 
  10  22   3       16.11       16.19      9.90 o 
  12  22   3       94.79       75.66     11.60 o 
  -9  23   3      907.58      913.79     27.59 o 
  -7  23   3      587.27      545.58     23.84 o 
  -5  23   3     1115.99     1111.40     49.21 o 
  -3  23   3      602.32      630.47     20.78 o 
  -1  23   3      881.44      841.63     25.11 o 
   1  23   3      863.75      878.72     28.60 o 
   3  23   3      602.80      619.83     21.27 o 
   5  23   3     1118.36     1150.43     34.68 o 
   7  23   3      618.80      628.73     24.28 o 
   9  23   3      877.15      917.94     39.47 o 
  11  23   3      155.74      138.78     14.38 o 
 -10  24   3       54.92       65.14      9.98 o 
  -8  24   3       19.97       20.33      9.41 o 
  -6  24   3       85.45       63.26     15.37 o 
  -4  24   3      207.06      203.43     22.56 o 
  -2  24   3      292.24      267.39     19.08 o 
   0  24   3       55.57       38.15      7.93 o 
   2  24   3      288.52      250.55     14.11 o 
   4  24   3      226.58      247.13     17.49 o 
   6  24   3       89.94       94.56     11.27 o 
   8  24   3       24.87       33.85     10.44 o 
  10  24   3       58.58       63.32     11.38 o 
  -9  25   3        2.14       -3.30      7.42 o 
  -7  25   3       14.73       21.57     10.35 o 
  -5  25   3      402.78      414.19     28.85 o 
  -3  25   3      388.66      422.30     30.32 o 
  -1  25   3       46.26       41.69      9.15 o 
   1  25   3       44.36       36.95      7.65 o 
   3  25   3      397.56      486.69     23.15 o 
   5  25   3      396.06      386.39     19.63 o 
   7  25   3       15.51       26.41      9.95 o 
   9  25   3        1.66        4.61      6.94 o 
  -8  26   3       12.52       10.89      7.58 o 
  -6  26   3       59.88       59.06     12.38 o 
  -4  26   3      329.35      309.17     25.11 o 
  -2  26   3      228.38      208.64     14.69 o 
   0  26   3       11.41       19.42      8.26 o 
   2  26   3      236.59      243.01     13.28 o 
   4  26   3      341.88      349.29     18.46 o 
   6  26   3       59.85       78.04     12.85 o 
  -7  27   3      607.08      618.66     27.51 o 
  -5  27   3      768.82      878.87     36.78 o 
  -3  27   3      678.56      799.67     36.86 o 
  -1  27   3      490.97      545.06     21.86 o 
   1  27   3      526.42      583.59     22.50 o 
   3  27   3      718.80      835.95     38.13 o 
  -6  28   3        0.53        9.43      7.58 o 
  -4  28   3       35.65       33.32     10.16 o 
  -2  28   3      204.20      209.06     18.28 o 
   0  28   3       44.59       43.43     10.95 o 
  -5  29   3      106.03      116.07     12.12 o 
  -3  29   3      260.64      279.63     18.75 o 
  -1  29   3      364.30      370.25     21.50 o 
   0   0   4   229840.16   189580.28   1756.21 o 
   2   0   4    11606.09    11636.00    403.29 o 
   4   0   4    46645.75    45593.54    424.35 o 
   6   0   4    19371.87    16920.79    201.12 o 
   8   0   4    12752.52    13200.79    172.00 o 
  10   0   4    20452.28    20856.70    263.76 o 
  12   0   4     7067.70     7393.81    139.09 o 
  14   0   4     1464.17     1454.06     60.16 o 
  16   0   4     4547.68     4620.49    106.77 o 
  18   0   4     1436.54     1628.49     49.10 o 
 -17   1   4      226.46      270.59     24.26 o 
 -15   1   4      467.33      458.52     33.97 o 
 -13   1   4      236.74      227.84     24.61 o 
 -11   1   4     1355.42     1482.03     54.96 o 
  -9   1   4      218.54      151.55     17.14 o 
  -7   1   4     1839.75     1877.22     49.97 o 
  -5   1   4     8463.68     8843.13     79.91 o 
  -3   1   4      581.48      542.23     42.65 o 
  -1   1   4    10118.52    11356.90    118.43 o 
   1   1   4    10220.94    11227.53    108.49 o 
   3   1   4      565.94      565.05     15.74 o 
   5   1   4     8347.34     8560.51    110.69 o 
   7   1   4     1907.72     1947.88     53.40 o 
   9   1   4      198.13      144.00     17.68 o 
  11   1   4     1345.74     1407.35     54.55 o 
  13   1   4      233.47      219.52     16.58 o 
  15   1   4      470.43      431.31     32.70 o 
  17   1   4      224.64      266.15     15.80 o 
 -18   2   4      169.22      209.43     18.59 o 
 -16   2   4      698.59      785.83     42.80 o 
 -14   2   4      735.88      809.63     45.72 o 
 -10   2   4     2095.13     1988.83     60.96 o 
  -8   2   4     5082.42     5209.12     91.03 o 
  -6   2   4     3575.55     3466.54     68.03 o 
  -4   2   4     7410.03     6688.32     96.95 o 
  -2   2   4    27191.85    27156.45    272.34 o 
   0   2   4    19709.61    19244.71    148.02 o 
   2   2   4    26968.88    26844.97    186.25 o 
   4   2   4     7341.11     6565.33    149.18 o 
   8   2   4     5220.04     5212.54    197.37 o 
  10   2   4     2016.71     1782.42     60.68 o 
  12   2   4     1480.85     1681.44     62.35 o 
  14   2   4      737.00      707.66     41.33 o 
  16   2   4      670.49      767.26     40.40 o 
  18   2   4      169.86      207.71     11.96 o 
 -17   3   4       15.37       15.40     10.02 o 
 -15   3   4      338.74      293.78     28.17 o 
 -13   3   4       22.28       16.13     11.91 o 
  -9   3   4      229.69      274.42     21.00 o 
  -7   3   4     6022.56     7112.09    108.54 o 
  -5   3   4     1269.81     1217.39     30.10 o 
  -3   3   4     6826.97     6851.12     95.93 o 
  -1   3   4     5059.65     5155.95     64.68 o 
   1   3   4     5295.68     5182.15     91.24 o 
   3   3   4     6798.17     6904.56     73.38 o 
   5   3   4     1383.43     1352.42     37.71 o 
   9   3   4      189.49      227.33     21.35 o 
  11   3   4     2460.04     2387.06     73.13 o 
  13   3   4       19.78       11.42      5.93 o 
  15   3   4      350.69      319.38     19.30 o 
  17   3   4       17.54       33.99     10.55 o 
 -18   4   4      732.63      720.43     32.70 o 
 -16   4   4      851.54      782.96     43.19 o 
 -14   4   4     3025.49     3172.72     92.88 o 
 -12   4   4      232.27      192.51     22.20 o 
  -8   4   4     9837.17    10272.15    140.89 o 
  -6   4   4     4891.17     5328.84     87.80 o 
  -4   4   4      120.28      110.50     11.69 o 
   0   4   4    18107.43    19816.21    213.22 o 
   2   4   4    64583.53    61607.96    541.35 o 
   4   4   4      112.91       69.63      8.07 o 
   6   4   4     4374.25     4563.69     81.68 o 
   8   4   4    10313.77     9979.65    149.61 o 
  10   4   4    12221.40    12034.38    183.15 o 
  12   4   4      227.68      183.36     21.35 o 
  14   4   4     3070.84     3078.66     61.16 o 
  16   4   4      871.54      789.53     27.91 o 
  18   4   4      759.11      763.58     31.65 o 
 -17   5   4      445.29      583.44     33.69 o 
 -15   5   4      131.86      155.64     21.62 o 
 -13   5   4      504.19      564.95     38.13 o 
  -7   5   4      381.41      371.14     21.64 o 
  -5   5   4     1173.29     1303.25     38.25 o 
  -1   5   4    45173.79    49889.33    327.68 o 
   1   5   4    45314.47    49749.11    251.38 o 
   3   5   4     8251.80     7732.69     86.38 o 
   5   5   4     1149.58     1284.36     38.90 o 
   9   5   4     4439.33     4459.92     97.05 o 
  11   5   4      320.68      220.90     23.75 o 
  13   5   4      534.34      596.85     21.49 o 
  15   5   4      133.28      140.05     12.93 o 
 -18   6   4      378.30      443.51     24.54 o 
 -16   6   4      683.84      727.15     40.60 o 
 -14   6   4     1236.18     1253.10     57.10 o 
 -12   6   4     2861.29     2696.25     82.35 o 
  -6   6   4     5692.30     5717.77     93.32 o 
  -4   6   4      453.58      477.64     22.02 o 
  -2   6   4    51296.28    52190.07    708.08 o 
   0   6   4     4085.13     3870.46     34.56 o 
   2   6   4    50854.04    50643.75    541.54 o 
   4   6   4      619.96      657.25     27.35 o 
   6   6   4     5636.59     5643.09     96.48 o 
   8   6   4     9158.80     9275.87    144.21 o 
  10   6   4     3024.84     2849.53     79.58 o 
  12   6   4     2595.85     2226.72     45.60 o 
  14   6   4     1262.24     1267.79     38.07 o 
  16   6   4      706.85      704.82     37.25 o 
  18   6   4      365.25      409.27     23.10 o 
 -17   7   4     1067.11     1109.37     44.24 o 
 -15   7   4      923.78      980.95     48.38 o 
 -13   7   4     4417.17     4507.90    110.46 o 
  -5   7   4     9234.80     8515.92    120.43 o 
  -3   7   4     5776.44     5117.06     82.14 o 
  -1   7   4    39643.46    41726.37    256.29 o 
   1   7   4    39327.82    41232.25    290.56 o 
   3   7   4     6007.46     5353.32     85.44 o 
   5   7   4     9356.46     8681.17    126.14 o 
   7   7   4    13661.86    13287.92    177.34 o 
   9   7   4     5252.55     4566.31     98.28 o 
  11   7   4     1438.73     1316.34     54.73 o 
  13   7   4     4316.59     3808.06     97.42 o 
  15   7   4      944.54      946.13     45.18 o 
  17   7   4     1068.98     1050.26     40.10 o 
 -18   8   4        5.75        7.41      5.76 o 
 -16   8   4      166.99      162.93     19.28 o 
 -14   8   4      454.48      484.54     35.14 o 
 -12   8   4      287.25      370.74     30.61 o 
  -2   8   4     3091.34     4289.30     68.36 o 
   0   8   4      185.14      290.60     17.33 o 
   2   8   4     3188.59     4149.25     57.16 o 
   4   8   4     2246.45     2368.96     55.32 o 
   6   8   4     1891.85     1962.23     38.27 o 
   8   8   4     3315.88     3487.52     81.81 o 
  10   8   4      360.77      422.42     30.46 o 
  12   8   4      273.69      352.74     20.65 o 
  14   8   4      456.01      408.03     31.67 o 
  16   8   4      167.64      167.33     18.87 o 
  18   8   4        5.27       19.86      7.60 o 
 -17   9   4      398.54      406.29     24.60 o 
 -15   9   4      189.74      169.07     20.52 o 
 -13   9   4      528.92      585.25     38.05 o 
 -11   9   4     1248.17     1344.42     39.54 o 
  -3   9   4     8281.29     8557.11    194.32 o 
  -1   9   4     4419.15     5430.16     67.51 o 
   1   9   4     4257.14     5164.72     53.95 o 
   3   9   4     8437.13     8437.23     81.32 o 
   5   9   4     2448.40     2683.41     44.07 o 
   7   9   4     1556.20     1336.95     46.65 o 
   9   9   4     2503.00     2318.95     68.51 o 
  11   9   4     1159.67     1148.25     35.99 o 
  13   9   4      514.74      490.15     34.40 o 
  15   9   4      209.61      173.11     20.45 o 
  17   9   4      369.68      327.70     21.93 o 
 -16  10   4      143.77      136.94     16.88 o 
 -14  10   4     1024.74     1042.43     48.15 o 
 -12  10   4      160.35      176.40     22.05 o 
  -4  10   4     2424.59     2696.27     59.28 o 
  -2  10   4     3486.33     3646.16     98.43 o 
   0  10   4      492.45      355.39     37.35 o 
   2  10   4     3309.84     3417.85     60.76 o 
   4  10   4     2314.00     2792.28     49.65 o 
   6  10   4     2266.44     2504.26     62.41 o 
   8  10   4     1757.46     1567.84     53.35 o 
  10  10   4     3357.76     3316.79     86.52 o 
  12  10   4      181.24      190.92     22.49 o 
  14  10   4     1041.95      828.69     43.45 o 
  16  10   4      173.33      148.67     17.68 o 
 -17  11   4      407.28      413.33     21.01 o 
 -15  11   4     1492.53     1717.31     56.82 o 
 -13  11   4     1112.81     1198.77     51.65 o 
  -3  11   4     2658.10     2779.86     59.75 o 
  -1  11   4    14352.55    15875.58    122.61 o 
   1  11   4    13682.43    14744.76     87.77 o 
   3  11   4     2605.92     2775.64     36.67 o 
   5  11   4     2186.58     2269.33     39.39 o 
   7  11   4     6697.76     6888.75    119.16 o 
   9  11   4     1691.06     1818.60     61.08 o 
  11  11   4      605.44      548.19     24.92 o 
  13  11   4     1049.78      948.46     46.88 o 
  15  11   4     1405.94     1448.39     53.77 o 
  17  11   4      435.16      432.93     19.55 o 
 -16  12   4      113.67      152.47     14.80 o 
 -14  12   4      213.83      186.22     18.94 o 
 -10  12   4      912.36      886.23     43.56 o 
  -8  12   4      437.94      449.02     28.48 o 
  -6  12   4      283.36      254.84     20.12 o 
  -4  12   4     3467.07     3599.62     73.99 o 
  -2  12   4     1839.52     1961.67     36.60 o 
   0  12   4     2720.67     3146.53     32.49 o 
   2  12   4     1792.65     1925.98     28.69 o 
   4  12   4     3474.50     3650.75     58.04 o 
   6  12   4      305.60      266.17     14.99 o 
   8  12   4      418.10      450.38     29.22 o 
  10  12   4      904.69      767.42     40.21 o 
  12  12   4      664.20      499.94     34.46 o 
  14  12   4      190.20      194.82     22.61 o 
  16  12   4      130.93      158.25     16.56 o 
  -7  13   4     5230.76     4799.65     70.16 o 
  -5  13   4     5476.08     5226.00     88.20 o 
  -3  13   4     7975.91     7353.37     91.23 o 
  -1  13   4     8516.89     7507.16     57.49 o 
   1  13   4     8400.77     7351.10     56.51 o 
   3  13   4     8100.02     7334.22     80.79 o 
   5  13   4     5681.09     5671.86    105.41 o 
   7  13   4     5282.65     4932.60    118.97 o 
   9  13   4     3077.63     2766.60     75.93 o 
  11  13   4     2721.60     2464.85     76.15 o 
  13  13   4     1505.65     1404.35     55.92 o 
  15  13   4     1150.63     1127.72     44.85 o 
 -10  14   4      771.99      809.38     23.89 o 
  -8  14   4     1640.04     1627.26     40.10 o 
  -6  14   4      101.09      102.77     13.73 o 
  -4  14   4      478.87      656.07     23.26 o 
  -2  14   4      537.00      510.22     19.66 o 
   0  14   4     2195.55     3361.28     35.94 o 
   2  14   4      528.55      480.76     15.05 o 
   4  14   4      475.32      656.97     22.90 o 
   6  14   4       95.65       73.71     12.98 o 
   8  14   4     1604.59     1528.86     38.83 o 
  10  14   4      763.62      786.68     28.62 o 
  12  14   4        7.32       18.34     12.67 o 
  14  14   4      416.01      411.13     28.60 o 
  16  14   4      170.02      132.62     13.63 o 
 -11  15   4      477.08      436.96     45.18 o 
  -9  15   4      420.39      358.65     16.18 o 
  -7  15   4      347.90      356.32     19.01 o 
  -5  15   4      491.48      539.61     33.06 o 
  -3  15   4      100.54      161.15     12.34 o 
  -1  15   4      673.37      957.69     26.95 o 
   1  15   4      680.27      930.83     18.55 o 
   3  15   4      102.73      148.99     11.29 o 
   5  15   4      480.59      478.08     28.97 o 
   7  15   4      347.94      333.21     26.11 o 
   9  15   4      422.50      355.96     27.51 o 
  11  15   4      476.73      436.83     31.52 o 
  13  15   4      321.12      303.54     24.93 o 
  15  15   4       24.35       13.24      8.55 o 
 -10  16   4      325.48      281.28     14.41 o 
  -8  16   4     1027.17      954.82     30.80 o 
  -6  16   4      417.74      407.93     20.08 o 
  -4  16   4     1767.23     1627.10     39.51 o 
  -2  16   4      665.65      559.56     22.04 o 
   0  16   4     2903.27     2793.02     40.43 o 
   2  16   4      649.89      590.91     31.13 o 
   4  16   4     1766.48     1708.89     55.75 o 
   6  16   4      442.58      438.88     29.01 o 
   8  16   4     1041.06      975.62     44.97 o 
  10  16   4      323.00      268.94     17.16 o 
  12  16   4        4.91       10.33     10.55 o 
  14  16   4       28.80       36.75     10.93 o 
 -11  17   4      541.48      593.99     34.36 o 
  -9  17   4     3222.86     3125.07     48.25 o 
  -7  17   4     3487.22     3423.21     53.55 o 
  -5  17   4     1540.42     1614.51     40.08 o 
  -3  17   4     3605.90     3585.92     59.89 o 
  -1  17   4     1542.47     1529.02     37.61 o 
   1  17   4     1710.60     1816.79     55.98 o 
   3  17   4     3596.50     3568.55     82.24 o 
   5  17   4     1550.13     1592.23     55.84 o 
   7  17   4     3464.21     3439.03     86.92 o 
   9  17   4     3238.03     3105.28     57.93 o 
  11  17   4      642.87      667.78     36.52 o 
  13  17   4     2133.23     2041.29     58.93 o 
  15  17   4      288.00      363.75     14.48 o 
 -12  18   4       65.94       92.80     14.11 o 
 -10  18   4      107.04      137.15     19.90 o 
  -8  18   4      221.72      299.26     15.15 o 
  -6  18   4     1094.84      866.63     21.44 o 
  -4  18   4       44.59       35.99      7.41 o 
  -2  18   4     4901.25     4824.73     71.60 o 
   0  18   4       11.43       17.79      7.56 o 
   2  18   4     4950.00     4997.47    100.91 o 
   4  18   4       54.27       43.67     11.45 o 
   6  18   4     1053.37      842.55     29.20 o 
   8  18   4      223.50      322.04     26.12 o 
  10  18   4      126.40      174.92     19.53 o 
  12  18   4       67.83       80.57     13.71 o 
  14  18   4      284.08      317.84     16.33 o 
 -11  19   4      167.00      115.10     16.25 o 
  -9  19   4      124.94      112.83     12.35 o 
  -7  19   4      176.21      142.21     10.90 o 
  -5  19   4      717.42      577.25     17.56 o 
  -3  19   4       63.17       82.24      7.53 o 
  -1  19   4      909.41      959.55     42.94 o 
   1  19   4      957.11     1003.64     43.62 o 
   3  19   4       48.05       56.47      8.39 o 
   5  19   4      735.72      596.16     24.77 o 
   7  19   4      179.51      144.11     12.86 o 
  11  19   4      133.18       78.22     10.03 o 
  13  19   4      372.75      388.99     16.66 o 
 -12  20   4       31.74       61.87     11.59 o 
 -10  20   4      177.72      194.10     16.34 o 
  -8  20   4     1932.96     1945.86     49.14 o 
  -6  20   4      447.95      412.92     17.51 o 
  -4  20   4      971.50      971.98     32.66 o 
  -2  20   4     1689.87     1575.01     28.89 o 
   0  20   4      505.20      487.05     18.98 o 
   2  20   4     1658.25     1567.43     53.91 o 
   4  20   4      966.59     1014.09     26.72 o 
   6  20   4      455.72      435.78     17.47 o 
   8  20   4     1991.79     2265.64     70.76 o 
  10  20   4      143.12      131.23     18.04 o 
  12  20   4       43.85       58.59      8.11 o 
 -11  21   4      867.17      884.32     35.75 o 
  -9  21   4      183.29      170.18     14.02 o 
  -7  21   4      847.16      976.61     36.92 o 
  -5  21   4      936.47      880.81     25.04 o 
  -3  21   4      223.74      193.03     12.19 o 
  -1  21   4      375.83      345.92     16.67 o 
   1  21   4      327.42      288.87     15.09 o 
   3  21   4      267.80      265.49     22.40 o 
   5  21   4      924.71      877.21     24.76 o 
   7  21   4      824.92      983.94     31.69 o 
   9  21   4      187.21      189.24     20.46 o 
  11  21   4      887.71      958.65     39.35 o 
  13  21   4      306.18      358.71     19.86 o 
 -10  22   4       23.56       23.55      9.62 o 
  -8  22   4      238.11      279.63     17.48 o 
  -6  22   4      346.28      369.64     29.58 o 
  -4  22   4      100.02      105.35     11.90 o 
  -2  22   4      812.26      783.82     23.35 o 
   0  22   4       10.57       14.27      9.67 o 
   2  22   4      792.28      741.42     23.22 o 
   4  22   4       98.23       97.30      9.55 o 
   6  22   4      362.04      384.22     28.61 o 
   8  22   4      243.52      264.04     22.59 o 
  10  22   4       23.51       34.90     11.15 o 
  12  22   4       53.86       65.94     10.34 o 
  -9  23   4       86.39      103.85     14.80 o 
  -7  23   4      569.85      535.85     33.11 o 
  -5  23   4     2015.53     2175.47     69.28 o 
  -3  23   4      210.07      221.73     16.38 o 
  -1  23   4     1503.25     1630.49     42.14 o 
   1  23   4     1491.29     1610.67     54.17 o 
   3  23   4      209.31      232.95     17.50 o 
   5  23   4     1981.67     2083.39     46.70 o 
   7  23   4      567.94      505.49     21.23 o 
   9  23   4       85.39      108.95     14.90 o 
  11  23   4      189.44      207.53     16.10 o 
 -10  24   4      418.56      451.80     22.24 o 
  -8  24   4      550.10      639.59     32.51 o 
  -6  24   4      643.48      594.70     34.69 o 
  -4  24   4      809.95      844.69     42.72 o 
  -2  24   4      369.45      317.13     18.93 o 
   0  24   4      712.21      727.36     27.83 o 
   2  24   4      445.97      398.34     21.57 o 
   4  24   4      782.46      757.54     28.17 o 
   6  24   4      684.84      662.78     34.87 o 
   8  24   4      577.02      673.77     30.85 o 
  10  24   4      414.68      523.70     23.96 o 
  -9  25   4        4.31       -2.11      6.69 o 
  -7  25   4        1.20       11.86      9.42 o 
  -5  25   4       19.28       19.35     11.18 o 
  -3  25   4      472.08      455.88     31.26 o 
  -1  25   4      210.53      223.66     16.14 o 
   1  25   4      216.15      234.57     16.03 o 
   3  25   4      464.63      523.42     23.41 o 
   5  25   4       17.84       20.32      7.91 o 
   9  25   4        3.43        7.65      6.39 o 
  -8  26   4      393.96      370.06     21.36 o 
  -6  26   4       86.36       96.99     14.27 o 
  -4  26   4      406.09      426.62     28.05 o 
  -2  26   4      604.19      619.07     23.55 o 
   0  26   4      505.09      582.05     23.28 o 
   2  26   4      557.02      580.06     33.69 o 
   4  26   4      402.55      424.98     28.24 o 
  -7  27   4       63.55       67.40     10.50 o 
  -5  27   4       10.05       -0.14      8.48 o 
  -3  27   4       50.27       54.14     12.11 o 
  -1  27   4      267.70      267.87     15.10 o 
   1  27   4      266.89      283.74     15.52 o 
   3  27   4       50.16       74.01     13.56 o 
  -6  28   4      112.67       68.90     10.32 o 
  -4  28   4       89.56       83.52     11.93 o 
  -2  28   4      149.06      169.24     16.56 o 
   0  28   4       10.12       14.72      7.62 o 
  -3  29   4       10.92        3.29      6.21 o 
  -1  29   4       19.21        6.66      6.32 o 
   2   0   5      166.94      124.54      7.02 o 
   4   0   5     4649.54     5848.46     82.70 o 
   6   0   5     3216.09     3335.27     73.37 o 
   8   0   5      905.34      812.65     36.20 o 
  10   0   5     3185.45     2820.26     77.40 o 
  12   0   5      237.78      323.70     20.19 o 
  14   0   5       55.96       43.69     13.54 o 
  16   0   5       13.40       41.05     14.40 o 
  18   0   5        4.45       19.82      8.27 o 
 -17   1   5      356.71      381.30     27.24 o 
 -15   1   5     1457.19     1421.66     59.37 o 
 -13   1   5      205.28      174.74     22.94 o 
 -11   1   5     5553.58     5673.76    117.22 o 
  -9   1   5     9882.70    10105.23    155.84 o 
  -7   1   5     4608.35     4628.63     89.27 o 
  -5   1   5     5673.81     5869.22     71.84 o 
  -3   1   5    15930.29    15259.09    163.21 o 
  -1   1   5    12348.15    14014.49    122.77 o 
   1   1   5    13174.05    15030.87    122.47 o 
   3   1   5    15504.21    14809.44    458.91 o 
   5   1   5     5695.72     5966.23     88.29 o 
   7   1   5     4449.77     4366.32     88.74 o 
   9   1   5     9992.63    10173.13    158.68 o 
  11   1   5     5589.79     5391.61    115.67 o 
  13   1   5      221.94      189.69     38.87 o 
  15   1   5     1421.33     1334.27     56.41 o 
  17   1   5      360.13      380.81     26.24 o 
 -18   2   5       85.12       92.02     12.76 o 
 -16   2   5      538.50      653.85     38.49 o 
 -14   2   5      658.57      635.21     40.49 o 
 -12   2   5      418.45      483.89     35.31 o 
 -10   2   5      865.50      993.28     44.00 o 
  -8   2   5      383.55      496.50     27.60 o 
  -6   2   5     8724.57     9550.55    137.11 o 
  -4   2   5     4967.46     4617.44     50.99 o 
  -2   2   5     4869.04     5258.03     58.70 o 
   0   2   5      718.56      958.00     19.80 o 
   2   2   5     4901.00     5247.15     78.16 o 
   4   2   5     4939.60     4750.36     75.86 o 
   6   2   5     8695.98     9370.21    128.51 o 
   8   2   5      385.73      453.21     28.63 o 
  10   2   5      877.55      918.19     44.07 o 
  12   2   5      431.86      483.43     24.08 o 
  14   2   5      651.83      591.43     38.14 o 
  16   2   5      550.73      681.34     37.37 o 
  18   2   5       90.47       87.11      7.78 o 
 -17   3   5     1168.56     1394.20     50.84 o 
 -15   3   5     2462.25     2608.82     81.96 o 
 -13   3   5     2579.79     2629.18     83.65 o 
  -9   3   5    15598.56    16639.15    215.75 o 
  -7   3   5    13056.16    13625.07    178.39 o 
  -5   3   5     4370.88     3463.64     70.49 o 
  -1   3   5     6451.19     5969.63     51.63 o 
   1   3   5     5758.30     5237.05     49.62 o 
   3   3   5    19630.90    19113.31    208.08 o 
   5   3   5     4185.76     3242.34     63.94 o 
   9   3   5    15221.11    15302.78    210.52 o 
  11   3   5     9262.61     8753.99    156.26 o 
  13   3   5     2372.35     2249.90     56.92 o 
  15   3   5     2462.77     2340.73     73.49 o 
  17   3   5     1216.99     1333.36     46.46 o 
 -18   4   5      178.79      222.84     17.79 o 
 -16   4   5      849.05      912.69     45.11 o 
 -14   4   5      595.63      652.92     41.61 o 
 -12   4   5     3511.56     3761.79    100.02 o 
  -8   4   5     3434.10     3806.76     80.17 o 
  -6   4   5    11537.33    12199.83    161.60 o 
  -4   4   5     2993.58     3251.04     65.41 o 
   0   4   5    27181.74    28671.89    159.52 o 
   2   4   5      584.12      582.36     14.76 o 
   4   4   5     3059.95     3224.90     63.10 o 
   6   4   5    11381.82    12088.64    159.13 o 
  10   4   5     1579.36     1566.02     58.39 o 
  12   4   5     3499.84     3387.13     52.66 o 
  14   4   5      524.54      513.71     24.61 o 
  16   4   5      853.82      920.48     29.17 o 
  18   4   5      176.60      233.01     16.84 o 
 -17   5   5      135.38      156.13     18.32 o 
 -15   5   5      138.65      118.60     19.57 o 
 -13   5   5       62.31       80.10     17.52 o 
  -9   5   5     3235.43     3503.33     77.63 o 
  -7   5   5     1183.88     1570.32     47.91 o 
  -5   5   5      118.88      107.47     12.99 o 
  -3   5   5     1577.42     1377.90     39.20 o 
  -1   5   5      818.21      762.70     15.99 o 
   1   5   5      816.45      775.10     19.95 o 
   3   5   5     1563.62     1373.50     39.04 o 
   5   5   5      119.17      102.46     12.98 o 
   9   5   5     3196.24     3190.34     81.11 o 
  11   5   5      237.74      237.41     24.40 o 
  13   5   5       59.41       62.92     10.31 o 
  15   5   5      142.39      122.78     17.85 o 
  17   5   5      130.77       99.65     12.53 o 
 -18   6   5      122.44      137.85     13.53 o 
 -16   6   5      369.71      417.15     30.04 o 
 -14   6   5      237.60      299.80     29.27 o 
 -12   6   5     1180.97     1367.82     58.54 o 
  -8   6   5     1557.58     1718.94     51.82 o 
  -6   6   5     4508.01     4445.60     83.81 o 
  -4   6   5     5654.25     5776.67     93.88 o 
  -2   6   5     2483.55     2759.31     57.18 o 
   0   6   5    10575.13     9742.24     71.75 o 
   2   6   5     2310.14     2440.49     53.56 o 
   4   6   5     5639.87     5628.91     92.63 o 
   6   6   5     4635.91     4514.12     87.75 o 
   8   6   5     1577.70     1512.82     52.01 o 
  10   6   5     2497.45     2453.91     73.27 o 
  12   6   5     1168.14     1159.89     30.22 o 
  14   6   5      279.48      316.89     19.43 o 
  16   6   5      369.52      350.23     17.61 o 
  18   6   5      117.06      132.50     12.68 o 
 -17   7   5      434.29      452.51     26.89 o 
 -15   7   5     1560.35     1615.06     61.01 o 
 -13   7   5     3245.76     3529.74     96.89 o 
  -7   7   5     5022.58     5146.64     95.75 o 
  -5   7   5      169.44      211.43     17.23 o 
  -3   7   5     2130.76     1726.26     46.12 o 
  -1   7   5      617.66      599.76     31.38 o 
   1   7   5      540.67      428.05     21.21 o 
   3   7   5     2277.77     2200.92     53.08 o 
   5   7   5       98.62      101.95     13.16 o 
   7   7   5     4948.42     5009.04     96.68 o 
   9   7   5     7472.86     7257.63    131.85 o 
  11   7   5     1124.64     1021.03     48.95 o 
  13   7   5     3201.54     3049.26     60.78 o 
  15   7   5     1577.69     1442.72     55.01 o 
  17   7   5      481.88      468.26     25.13 o 
 -16   8   5       12.93       37.65     11.55 o 
 -14   8   5      791.97      951.70     47.68 o 
 -12   8   5      705.79      714.38     41.89 o 
  -4   8   5      868.25      741.84     31.33 o 
  -2   8   5     1688.06     1982.65     46.59 o 
   0   8   5      534.75      652.89     25.88 o 
   2   8   5     1761.74     2347.82     54.90 o 
   4   8   5      808.06      717.22     31.37 o 
   6   8   5     5493.77     6312.65    112.14 o 
   8   8   5     3511.22     3496.07     83.36 o 
  10   8   5      967.56      924.86     45.63 o 
  12   8   5      749.57      660.71     27.77 o 
  14   8   5      800.42      793.55     42.37 o 
  16   8   5       23.47       46.54     11.95 o 
 -17   9   5      262.79      261.35     18.62 o 
 -15   9   5     1192.34     1274.39     51.79 o 
 -13   9   5     1583.12     1765.89     65.43 o 
 -11   9   5     2792.45     2988.98     84.07 o 
  -3   9   5      759.18      917.89     31.68 o 
  -1   9   5     4814.39     5223.66     83.65 o 
   1   9   5     4965.70     5022.38     86.28 o 
   3   9   5      701.30      746.56     31.65 o 
   5   9   5     3725.05     3799.80     80.10 o 
   7   9   5     1993.62     1740.18     54.65 o 
   9   9   5     1358.80     1319.50     51.90 o 
  11   9   5     2700.81     2537.33     77.19 o 
  13   9   5     1639.38     1470.23     58.68 o 
  15   9   5     1166.43     1117.79     47.28 o 
  17   9   5      267.66      230.33     17.68 o 
 -16  10   5      914.61      955.01     38.30 o 
 -14  10   5     1541.90     1855.03     63.49 o 
 -12  10   5     4997.95     5477.38    118.56 o 
  -4  10   5     3650.93     4138.83     75.48 o 
  -2  10   5     1225.72     1181.50     36.30 o 
   0  10   5    29916.03    29496.07    306.71 o 
   2  10   5      869.16      770.88     21.35 o 
   4  10   5     3757.90     3953.45     80.63 o 
   6  10   5    15910.17    15256.33    197.51 o 
   8  10   5     8297.00     8222.48    139.46 o 
  10  10   5     2545.20     2439.60     74.18 o 
  12  10   5     4884.68     4472.60    106.83 o 
  14  10   5     1577.94     1536.57     58.11 o 
  16  10   5      898.44      861.15     37.23 o 
 -15  11   5       48.68       43.61     11.42 o 
 -13  11   5      450.67      472.47     32.11 o 
  -5  11   5      191.30      181.96     16.40 o 
  -1  11   5      814.28      837.43     31.11 o 
   1  11   5      868.44      895.65     34.96 o 
   3  11   5      797.48      823.27     34.65 o 
   5  11   5      170.80      175.48      9.88 o 
   7  11   5     1461.11     1503.40     51.96 o 
   9  11   5      273.80      295.38     25.57 o 
  11  11   5      160.06      183.88     21.58 o 
  13  11   5      449.21      420.21     31.49 o 
  15  11   5       49.80       63.55     13.21 o 
  17  11   5       13.67        1.92      5.38 o 
 -10  12   5      190.38      202.54     22.79 o 
  -6  12   5     3566.60     3506.31     78.82 o 
  -4  12   5      309.54      428.53     23.78 o 
   0  12   5     3766.42     4362.42     59.09 o 
   2  12   5     1856.05     2029.32     53.07 o 
   4  12   5      304.24      407.21     26.99 o 
   6  12   5     3712.59     3915.95     59.38 o 
   8  12   5      965.17     1035.33     44.80 o 
  10  12   5      166.62      163.18     20.81 o 
  12  12   5      263.80      257.87     26.06 o 
  14  12   5      204.76      226.82     22.80 o 
  16  12   5      102.36       85.47     12.59 o 
  -9  13   5       49.34       41.76      8.12 o 
  -7  13   5      243.45      249.09     15.70 o 
  -5  13   5      477.44      460.62     26.43 o 
  -3  13   5      838.59      873.01     25.45 o 
  -1  13   5     1206.70     1126.24     29.16 o 
   1  13   5     1236.38     1191.60     33.67 o 
   3  13   5      820.24      830.22     48.91 o 
   5  13   5      473.70      452.68     39.07 o 
   7  13   5      255.21      277.72     16.26 o 
   9  13   5       41.68       33.70      8.04 o 
  11  13   5       20.48       15.68     10.98 o 
  13  13   5      192.29      195.13     22.20 o 
  15  13   5       51.61       46.17     11.86 o 
 -10  14   5     3876.12     3565.12     91.49 o 
  -8  14   5     5461.03     5628.27     79.81 o 
  -6  14   5     3251.24     3118.13     80.04 o 
  -4  14   5     4075.77     3782.99     72.10 o 
  -2  14   5     3432.36     3291.42     52.67 o 
   0  14   5      417.20      342.34     13.09 o 
   2  14   5     3567.69     3558.67     53.04 o 
   4  14   5     4118.04     3823.84    169.34 o 
   6  14   5     3249.64     3295.99     78.36 o 
   8  14   5     5369.04     5642.26    112.73 o 
  12  14   5     1306.56     1354.05     54.34 o 
  14  14   5     2249.49     2166.96     63.85 o 
  16  14   5      485.17      396.22     21.46 o 
 -11  15   5       76.26       89.76     15.22 o 
  -9  15   5      533.19      497.88     23.58 o 
  -7  15   5     3547.87     3598.29    101.90 o 
  -5  15   5      143.40      150.50     12.67 o 
  -3  15   5     3062.61     2906.32     62.08 o 
  -1  15   5      403.12      444.07     19.27 o 
   1  15   5      414.86      465.70     15.70 o 
   3  15   5     3054.06     2986.80     73.60 o 
   5  15   5      151.70      160.45     17.47 o 
   7  15   5     3491.69     3669.96     86.39 o 
  11  15   5       77.84       88.26     15.94 o 
  13  15   5       66.45       97.57     15.56 o 
  15  15   5       44.07       42.60      9.88 o 
 -10  16   5     1552.92     1502.94     39.71 o 
  -8  16   5     4296.99     4279.86     85.40 o 
  -6  16   5     1757.75     1734.85     41.25 o 
  -4  16   5     3846.56     3980.49     63.69 o 
  -2  16   5     2223.88     2215.06     46.77 o 
   0  16   5     3723.79     4019.98     50.08 o 
   2  16   5     2168.73     2112.03     42.49 o 
   4  16   5     3689.17     3841.55     69.96 o 
   6  16   5     1786.46     1779.68     57.71 o 
  10  16   5     1450.63     1352.87     53.97 o 
  12  16   5     1213.64     1159.01     47.23 o 
  14  16   5      798.91      750.73     33.49 o 
 -11  17   5      341.31      340.59     25.79 o 
  -9  17   5     1317.94     1363.18     38.43 o 
  -7  17   5     1030.79      958.66     26.47 o 
  -5  17   5      541.97      577.09     23.75 o 
  -3  17   5     2027.88     2033.73     49.99 o 
  -1  17   5      863.25      811.18     37.19 o 
   1  17   5      886.98      824.15     26.65 o 
   3  17   5     2133.12     2173.38     44.36 o 
   5  17   5      562.36      541.53     32.16 o 
   7  17   5     1097.67     1045.23     45.16 o 
  11  17   5      350.03      340.08     26.27 o 
  13  17   5      449.07      519.91     28.94 o 
  15  17   5      148.88      170.93      9.59 o 
 -10  18   5      468.16      437.57     20.96 o 
  -8  18   5      478.36      490.46     23.81 o 
  -6  18   5      141.12      133.52     10.91 o 
  -4  18   5      539.09      441.96     15.24 o 
  -2  18   5      456.49      458.17     23.43 o 
   0  18   5     1226.07     1196.44     48.30 o 
   2  18   5      492.63      483.20     29.70 o 
   4  18   5      573.04      474.12     23.62 o 
   6  18   5      134.53      141.35     18.95 o 
  10  18   5      498.66      473.03     30.46 o 
  12  18   5       10.23       13.88      8.84 o 
  14  18   5       93.56       88.88      8.11 o 
 -11  19   5      181.83      214.00     13.66 o 
  -9  19   5      246.65      219.72     17.57 o 
  -7  19   5      839.94      800.36     30.05 o 
  -5  19   5      358.53      363.46     16.82 o 
  -3  19   5     1665.62     1619.40     33.73 o 
  -1  19   5      576.67      600.54     15.86 o 
   1  19   5      567.17      614.98     20.84 o 
   3  19   5     1623.44     1587.66     33.29 o 
   5  19   5      383.65      432.11     31.14 o 
   7  19   5      882.01      858.89     41.45 o 
   9  19   5      242.31      206.49     20.63 o 
  11  19   5      175.24      200.22     18.81 o 
  13  19   5       18.42       11.46      5.56 o 
 -10  20   5      428.66      417.37     28.02 o 
  -8  20   5      405.47      400.96     20.80 o 
  -6  20   5     3175.18     3190.08     61.26 o 
  -4  20   5      645.05      597.70     37.14 o 
  -2  20   5      762.46      700.19     27.41 o 
   0  20   5     3499.25     3255.03     49.91 o 
   2  20   5      717.59      685.15     27.18 o 
   4  20   5      582.70      583.73     25.78 o 
   6  20   5     3055.66     3208.42     84.52 o 
   8  20   5      377.15      383.04     28.17 o 
  10  20   5      396.43      400.01     25.57 o 
  12  20   5      604.78      632.58     20.46 o 
 -11  21   5      305.17      333.28     21.14 o 
  -9  21   5      553.48      569.76     32.95 o 
  -7  21   5      198.73      186.90     22.43 o 
  -5  21   5       95.97      114.41     19.04 o 
  -3  21   5      247.80      205.90     18.78 o 
  -1  21   5       34.70       47.26     13.93 o 
   1  21   5       51.97       58.08     12.09 o 
   3  21   5      289.86      282.15     18.76 o 
   5  21   5       67.19       37.77     12.66 o 
   7  21   5      168.88      154.98     19.07 o 
   9  21   5      549.77      595.02     32.75 o 
  11  21   5      279.96      306.93     21.62 o 
 -10  22   5      124.71      140.94     15.84 o 
  -8  22   5      175.21      239.55     22.81 o 
  -6  22   5       25.46       28.54     13.47 o 
  -4  22   5      182.00      155.61     20.65 o 
  -2  22   5      582.86      633.77     26.37 o 
   0  22   5       47.58       28.13      8.81 o 
   2  22   5      546.30      577.32     26.39 o 
   4  22   5      166.02      153.96     14.47 o 
   6  22   5       21.87       20.45     11.12 o 
   8  22   5      181.24      247.97     21.65 o 
  10  22   5      110.53      110.56     13.94 o 
  12  22   5       48.30       69.38      9.56 o 
  -9  23   5      820.04      794.05     34.82 o 
  -7  23   5      710.90      699.04     37.24 o 
  -5  23   5     1044.39     1130.81     48.85 o 
  -3  23   5     2032.96     2232.89     99.87 o 
  -1  23   5     2168.15     2243.80     49.31 o 
   1  23   5     2115.35     2178.81     70.51 o 
   3  23   5     1960.31     2043.26     47.63 o 
   5  23   5     1074.02     1133.37     33.53 o 
   7  23   5      757.46      798.47     36.83 o 
   9  23   5      802.17      809.65     32.75 o 
  11  23   5      517.67      521.08     22.08 o 
 -10  24   5        8.20       10.31      6.39 o 
  -8  24   5        2.46        6.61      9.41 o 
  -6  24   5      107.12      109.03     16.78 o 
  -4  24   5      121.06      139.90     19.40 o 
  -2  24   5      168.58      117.93     12.79 o 
   0  24   5      366.09      382.67     20.35 o 
   2  24   5      177.20      164.94     20.84 o 
   4  24   5      107.95      116.42     17.45 o 
   6  24   5       95.40      113.65     15.91 o 
  -9  25   5       34.94       23.56      8.21 o 
  -7  25   5       19.86       33.40     10.57 o 
  -5  25   5      102.41       65.16     13.52 o 
  -3  25   5      236.27      248.23     15.47 o 
  -1  25   5       31.17       25.28      7.70 o 
   1  25   5       33.70       34.17     12.25 o 
   3  25   5      242.70      259.69     23.53 o 
   5  25   5       98.23       82.98     14.44 o 
   7  25   5       21.51       36.19      9.19 o 
  -8  26   5       14.97       23.81      7.57 o 
  -6  26   5        3.28       -3.50      8.43 o 
  -4  26   5      130.78      122.76     16.14 o 
  -2  26   5      231.61      293.94     19.82 o 
   0  26   5        2.80        1.98      7.79 o 
   2  26   5      219.69      263.89     23.08 o 
   4  26   5      119.61       97.52     14.80 o 
   6  26   5        1.58       -3.23      7.90 o 
  -7  27   5      231.18      245.67     16.52 o 
  -5  27   5      169.67      186.01     16.80 o 
  -3  27   5      313.15      337.42     22.72 o 
  -1  27   5      424.01      450.36     18.47 o 
   1  27   5      411.56      442.78     26.89 o 
   3  27   5      268.64      342.80     23.81 o 
  -4  28   5       20.08       16.62      7.07 o 
  -2  28   5        4.09       13.21      8.28 o 
   0  28   5       52.32       73.66     12.25 o 
   2  28   5        3.29       17.94      9.03 o 
   0   0   6    61964.58    62602.13    582.61 o 
   2   0   6    47292.82    40141.80    307.60 o 
   4   0   6    17356.14    16733.15    186.68 o 
   6   0   6    56512.90    56329.61    390.07 o 
   8   0   6     5881.25     4990.99    101.93 o 
  10   0   6    17522.43    17238.63    235.86 o 
  12   0   6     3728.20     3731.48     74.65 o 
  14   0   6     4194.11     3958.84    102.91 o 
  16   0   6     1924.44     2162.35     67.73 o 
  18   0   6      333.90      412.45     22.23 o 
 -17   1   6      144.23      170.25     18.14 o 
 -15   1   6       71.21       54.76     16.52 o 
 -13   1   6     1668.38     1649.88     65.25 o 
 -11   1   6      334.26      321.01     27.01 o 
  -9   1   6     1450.99     1387.18     50.40 o 
  -7   1   6     2910.43     3047.41     74.97 o 
  -5   1   6     4157.96     4408.09     88.17 o 
  -3   1   6     2423.51     2637.22     36.38 o 
  -1   1   6     3324.63     3365.16    149.47 o 
   1   1   6     3277.08     3040.49     44.23 o 
   3   1   6     2448.88     2526.65     52.93 o 
   5   1   6     4097.43     4489.42     76.75 o 
   7   1   6     2916.43     3000.89     76.70 o 
   9   1   6     1415.85     1335.98     50.79 o 
  11   1   6      309.51      285.37     26.66 o 
  13   1   6     1682.09     1479.05     61.42 o 
  15   1   6       61.12       54.93     14.38 o 
  17   1   6      152.37      163.39     17.08 o 
 -18   2   6      115.76      107.83     12.18 o 
 -16   2   6      256.52      264.46     25.03 o 
 -14   2   6     2146.71     2312.29     77.64 o 
 -12   2   6      796.58      765.04     44.46 o 
 -10   2   6     1559.09     1552.49     56.25 o 
  -8   2   6     1562.28     1566.80     52.53 o 
  -6   2   6     3185.36     3041.14     72.24 o 
  -4   2   6     4402.14     5059.16     91.63 o 
  -2   2   6    17649.09    17767.23    193.94 o 
   0   2   6      233.23      411.32     13.34 o 
   2   2   6    17263.60    17322.95    120.71 o 
   4   2   6     4174.90     4550.25     77.64 o 
   6   2   6     3144.03     2962.93     64.55 o 
   8   2   6     1475.35     1402.47     52.48 o 
  10   2   6     1544.99     1505.31     57.29 o 
  12   2   6      742.42      729.24     30.11 o 
  14   2   6     2234.24     2268.73     75.34 o 
  16   2   6      270.96      284.79     24.33 o 
 -17   3   6      262.93      256.10     21.67 o 
 -15   3   6       13.94        1.82     12.16 o 
 -13   3   6      397.84      467.62     34.85 o 
  -9   3   6      728.83      690.42     34.89 o 
  -7   3   6     2256.76     2400.64     64.59 o 
  -5   3   6     5750.61     6804.73    113.22 o 
  -3   3   6      751.10      736.23     31.00 o 
  -1   3   6     2352.99     2589.58     33.18 o 
   1   3   6     2458.49     2721.62     38.60 o 
   3   3   6      675.93      637.58     26.80 o 
   5   3   6     5703.82     6481.49    102.00 o 
   9   3   6      674.59      610.00     48.78 o 
  11   3   6      866.73      863.71     44.85 o 
  13   3   6      425.92      403.14     31.86 o 
  15   3   6       19.61       26.15     11.01 o 
  17   3   6      275.99      250.22     19.46 o 
 -18   4   6       18.90       39.12      8.52 o 
 -16   4   6      272.52      330.43     26.97 o 
 -14   4   6     1592.40     1524.82     62.51 o 
 -12   4   6      193.48      233.90     25.52 o 
  -8   4   6     2617.74     2521.97     67.16 o 
  -6   4   6     8043.59     8889.77    136.74 o 
  -4   4   6    12136.17    12567.72    165.14 o 
  -2   4   6    23798.82    24516.37    156.98 o 
   0   4   6      218.91      146.83     52.99 o 
   2   4   6    24228.03    24456.18    179.97 o 
   4   4   6    12872.66    13043.02    164.63 o 
   6   4   6     8217.81     8723.92    130.66 o 
  10   4   6     6297.08     6067.47    123.66 o 
  12   4   6      258.74      258.76     14.55 o 
  14   4   6     1520.44     1280.74     45.99 o 
  16   4   6      242.78      285.19     23.40 o 
 -17   5   6      105.97       97.49     14.09 o 
 -15   5   6     1535.52     1481.60     59.16 o 
 -13   5   6       59.14       57.99     16.15 o 
 -11   5   6     1113.29     1232.85     55.02 o 
  -9   5   6     1985.21     1850.93     57.70 o 
  -7   5   6     1011.94     1120.00     43.04 o 
  -5   5   6     7019.86     6437.79    108.35 o 
  -3   5   6     2792.01     3146.66     66.62 o 
  -1   5   6    10525.35    10581.60    134.60 o 
   1   5   6    10578.38    10626.44    118.49 o 
   3   5   6     2789.80     3109.16     65.12 o 
   5   5   6     7057.84     6069.95    102.70 o 
   7   5   6      996.49     1117.42     42.31 o 
   9   5   6     2028.28     1774.53     60.54 o 
  11   5   6     1100.69     1039.84     49.00 o 
  13   5   6       64.68       37.32      8.82 o 
  15   5   6     1482.27     1271.50     48.06 o 
  17   5   6      115.96      101.73     12.15 o 
 -16   6   6     1291.02     1225.44     48.74 o 
 -14   6   6     1331.40     1319.27     57.31 o 
 -12   6   6     2360.37     2370.36     78.30 o 
  -8   6   6     5175.85     5068.11    100.49 o 
  -6   6   6     3160.96     2529.86     64.67 o 
  -4   6   6    11909.90    11855.05    160.21 o 
  -2   6   6    11235.95    12166.99    189.55 o 
   0   6   6      404.13      195.48     11.32 o 
   2   6   6    10557.13    11152.95    104.12 o 
   4   6   6    12020.95    11418.13    154.05 o 
   6   6   6     3190.38     2618.71     66.21 o 
  10   6   6     4267.02     3687.25     94.02 o 
  12   6   6     2320.67     2023.19     49.44 o 
  14   6   6     1347.13     1267.02     37.32 o 
  16   6   6     1339.06     1176.95     38.36 o 
 -17   7   6      491.29      524.39     27.03 o 
 -15   7   6      824.23      885.45     43.49 o 
 -13   7   6      631.02      719.97     42.57 o 
 -11   7   6     4912.20     5428.13    120.22 o 
  -7   7   6     5467.12     5051.68     99.48 o 
  -5   7   6    21097.61    21346.57    250.92 o 
  -3   7   6     2224.06     1600.22     46.40 o 
  -1   7   6    10110.60     9673.40    114.23 o 
   1   7   6    10249.70    10014.11    135.65 o 
   3   7   6     2122.92     1566.18     46.75 o 
   5   7   6    21211.22    20738.59    245.64 o 
   7   7   6     5545.61     5400.22    104.74 o 
   9   7   6     4692.98     4351.93     99.48 o 
  11   7   6     4976.11     4468.00     76.49 o 
  13   7   6      609.93      596.66     26.26 o 
  15   7   6      812.05      785.84     27.32 o 
  17   7   6      494.24      473.06     22.94 o 
 -16   8   6      250.99      238.94     20.66 o 
 -14   8   6       77.59       72.61     15.57 o 
 -12   8   6       86.82       95.56     16.88 o 
  -6   8   6      294.52      346.79     24.15 o 
  -4   8   6     3450.52     4299.29     84.95 o 
  -2   8   6      466.51      498.26     25.49 o 
   0   8   6     2977.04     3408.18     68.28 o 
   2   8   6      516.20      803.35     33.24 o 
   4   8   6     3529.63     4235.70     84.91 o 
   6   8   6      283.71      292.01     24.43 o 
   8   8   6      373.27      428.66     29.37 o 
  10   8   6     1417.41     1245.47     52.81 o 
  12   8   6       86.80       59.97     14.46 o 
  14   8   6       76.67       58.17     13.49 o 
  16   8   6      250.61      213.51     19.05 o 
 -17   9   6      204.64      168.89     13.91 o 
 -15   9   6     1251.24     1349.20     50.66 o 
 -13   9   6      421.15      409.14     30.93 o 
 -11   9   6     2896.46     2804.85     73.96 o 
  -3   9   6     2944.70     2984.91     64.75 o 
  -1   9   6    12761.91    13182.17    166.67 o 
   3   9   6     2790.66     2820.22     66.43 o 
   5   9   6     5588.42     5291.99    100.57 o 
   7   9   6     5588.70     5342.57    105.18 o 
   9   9   6     2099.99     1956.07     64.96 o 
  11   9   6     2905.44     2602.43     78.61 o 
  13   9   6      467.74      358.31     28.93 o 
  15   9   6     1303.40     1245.49     48.30 o 
  17   9   6      206.47      173.14     14.05 o 
 -16  10   6       25.62       33.88      9.37 o 
 -14  10   6     1022.59     1263.26     50.16 o 
 -10  10   6      949.83     1024.55     47.63 o 
  -4  10   6     2935.57     3266.38     69.87 o 
  -2  10   6    11285.29    12262.35    159.64 o 
   0  10   6     2579.76     2158.20     54.68 o 
   2  10   6    11323.46    12114.56    112.40 o 
   4  10   6     2769.34     2928.54     71.16 o 
   6  10   6     2580.25     2509.93     47.94 o 
   8  10   6      525.75      482.38     31.58 o 
  10  10   6      908.37      856.21     43.85 o 
  12  10   6        9.21       -2.47     10.24 o 
  14  10   6      999.82      988.87     45.45 o 
  16  10   6       37.77       46.47     10.07 o 
 -15  11   6      206.25      244.03     19.59 o 
 -11  11   6      251.07      269.15     25.30 o 
  -9  11   6     5801.88     5661.54    118.43 o 
  -3  11   6     4150.88     3921.72     77.66 o 
  -1  11   6     7061.68     7616.15    117.07 o 
   1  11   6     7632.94     7954.58     86.55 o 
   3  11   6     4191.65     3747.72     80.74 o 
   5  11   6     2880.82     2779.29    146.42 o 
   7  11   6     1752.01     1722.03     56.93 o 
   9  11   6     6005.83     5474.63    114.54 o 
  13  11   6     1236.99     1156.48     50.53 o 
  15  11   6      210.71      186.38     19.18 o 
 -10  12   6      822.75      742.01     41.12 o 
  -2  12   6     2380.69     2929.38     66.58 o 
   0  12   6     6479.12     6729.41     80.20 o 
   2  12   6     2383.66     2817.45     71.66 o 
   4  12   6     1270.22     1227.85     45.89 o 
   6  12   6     1213.88     1115.51     49.33 o 
   8  12   6      126.38      142.40     19.00 o 
  10  12   6      775.79      658.80     37.88 o 
  12  12   6      297.89      313.32     27.56 o 
  14  12   6      295.27      306.02     24.90 o 
  16  12   6       88.35      105.70     12.15 o 
 -11  13   6     1614.06     1545.08     58.50 o 
  -9  13   6     3599.00     3645.64    127.10 o 
  -1  13   6     7703.33     7420.70     87.63 o 
   1  13   6     7560.22     7329.98    113.12 o 
   3  13   6     2855.82     2950.16     73.43 o 
   5  13   6     5484.01     5327.67    107.47 o 
   7  13   6     6868.85     6735.04    123.45 o 
   9  13   6     3396.21     3260.75     85.14 o 
  13  13   6     1837.46     1752.89     60.75 o 
  15  13   6      338.02      368.66     23.81 o 
 -10  14   6      326.98      286.61     26.70 o 
  -8  14   6      225.66      219.25     16.19 o 
  -6  14   6      764.96      741.64     38.79 o 
  -4  14   6      169.05      221.59     22.77 o 
  -2  14   6       56.74       72.10      9.49 o 
   0  14   6     1135.59     1404.12     34.77 o 
   2  14   6       58.75       69.91     22.49 o 
   4  14   6      167.91      173.74     19.62 o 
  12  14   6      415.00      442.65     31.41 o 
  14  14   6        5.64       -1.69      9.13 o 
 -11  15   6      246.69      226.48     22.87 o 
  -9  15   6      338.56      280.98     26.82 o 
  -7  15   6      355.10      257.45     14.08 o 
  -5  15   6       11.64       -1.05      9.34 o 
  -3  15   6     1255.39     1199.99     49.06 o 
  -1  15   6      361.71      396.36     18.80 o 
   1  15   6      368.71      385.68     18.31 o 
   3  15   6     1261.96     1217.08     47.14 o 
   5  15   6       10.94       17.05     10.16 o 
  11  15   6      249.79      203.58     22.05 o 
  13  15   6       19.67       11.80      9.64 o 
  15  15   6       80.06       43.15      9.06 o 
 -12  16   6       92.91       73.79     13.21 o 
 -10  16   6       14.19       47.00     13.96 o 
  -8  16   6      223.31      189.92     15.93 o 
  -6  16   6      984.13      838.17     24.64 o 
  -4  16   6      493.80      502.20     33.06 o 
  -2  16   6      135.21      114.27     17.02 o 
   0  16   6       11.66       -8.96     10.06 o 
   2  16   6      118.28       99.41     15.05 o 
   4  16   6      469.01      466.86     30.44 o 
   6  16   6      970.99      793.63     39.37 o 
  12  16   6       93.09       93.87     15.30 o 
  14  16   6       22.71       13.31      8.33 o 
 -11  17   6      252.32      231.71     22.42 o 
  -9  17   6      618.78      602.15     25.53 o 
  -7  17   6     1819.95     1697.87     43.89 o 
  -5  17   6     1106.42     1093.68     28.14 o 
  -3  17   6      244.37      172.54     20.10 o 
  -1  17   6     2675.70     2806.17     76.78 o 
   1  17   6     2641.53     2842.32     74.17 o 
   3  17   6      228.41      194.97     20.36 o 
   5  17   6      990.26      932.53     44.67 o 
  11  17   6      243.11      234.65     21.97 o 
  13  17   6      701.65      749.18     33.19 o 
 -12  18   6       63.48      102.10     13.23 o 
 -10  18   6      437.51      370.25     28.32 o 
  -8  18   6      382.75      345.80     20.09 o 
  -6  18   6       65.48       61.70     16.23 o 
  -4  18   6      102.38       97.46     12.31 o 
  -2  18   6      259.60      329.27     15.64 o 
   0  18   6       34.72       51.16      8.92 o 
   2  18   6      283.27      372.92     38.11 o 
   4  18   6       89.74       76.73     14.91 o 
   6  18   6       64.00       91.58     16.93 o 
  10  18   6      451.30      354.21     25.90 o 
  12  18   6       70.31      119.14     15.02 o 
  14  18   6      282.93      290.71     12.18 o 
 -11  19   6      431.91      390.33     25.51 o 
  -9  19   6      307.37      247.59     23.97 o 
  -7  19   6      886.06      807.72     43.83 o 
  -5  19   6      557.40      637.25     39.09 o 
  -3  19   6      293.83      336.71     16.98 o 
  -1  19   6     1088.59     1072.49     27.49 o 
   1  19   6     1057.00     1123.95     50.06 o 
   3  19   6      236.59      254.04     31.69 o 
   5  19   6      597.33      638.07     37.56 o 
   7  19   6      828.38      780.09     39.26 o 
   9  19   6      290.99      268.81     22.79 o 
  11  19   6      417.63      370.64     17.41 o 
  13  19   6      155.42      176.61     10.51 o 
 -10  20   6      573.29      581.23     32.21 o 
  -8  20   6      699.22      769.84     40.65 o 
  -6  20   6      131.50       98.46     17.93 o 
  -4  20   6     1020.72     1076.19     49.45 o 
  -2  20   6      762.75      750.49     28.64 o 
   0  20   6     1686.67     1721.02     42.97 o 
   2  20   6      720.41      683.60     39.96 o 
   4  20   6      969.32     1043.70     48.84 o 
   6  20   6       94.82       91.41     15.71 o 
  10  20   6      575.52      571.38     21.33 o 
  12  20   6      425.26      439.01     28.11 o 
 -11  21   6      160.76      166.05     15.14 o 
  -9  21   6      108.84      111.47     16.65 o 
  -7  21   6      215.38      254.53     24.50 o 
  -5  21   6     1329.02     1285.76     53.57 o 
  -3  21   6      832.36      852.82     68.13 o 
  -1  21   6     2851.82     3111.04     59.21 o 
   1  21   6     2870.59     3182.17     86.84 o 
   3  21   6      840.51      885.66     45.18 o 
   5  21   6     1324.16     1402.78     55.05 o 
   7  21   6      211.39      220.90     21.36 o 
   9  21   6      108.53      100.05     14.74 o 
  11  21   6      172.25      161.30     15.21 o 
 -10  22   6      190.41      176.40     16.62 o 
  -8  22   6       43.07       62.60     14.86 o 
  -6  22   6        5.25       -2.77     11.83 o 
  -4  22   6      381.12      314.04     27.34 o 
  -2  22   6      171.97      147.08     14.74 o 
   0  22   6      693.31      703.56     27.49 o 
   2  22   6      163.40      167.24     22.54 o 
   4  22   6      376.16      328.18     28.13 o 
   6  22   6        6.76       11.71     11.53 o 
  10  22   6      185.35      165.97     15.12 o 
  -9  23   6      212.07      223.51     18.97 o 
  -7  23   6      306.05      275.20     23.81 o 
  -5  23   6      152.34      130.85     18.59 o 
  -3  23   6      224.56      238.69     16.17 o 
  -1  23   6      621.50      496.43     22.87 o 
   1  23   6      623.47      547.00     35.01 o 
   3  23   6      208.72      219.66     23.61 o 
   5  23   6      161.75      174.81     20.49 o 
   7  23   6      279.31      237.70     20.14 o 
  -8  24   6      284.11      308.09     21.94 o 
  -6  24   6      266.77      272.15     22.93 o 
  -4  24   6      356.56      401.88     27.89 o 
  -2  24   6     1120.70     1170.03     33.40 o 
   0  24   6      402.79      344.88     18.41 o 
   2  24   6     1119.69     1305.44     52.07 o 
   4  24   6      344.36      358.58     26.88 o 
   6  24   6      230.61      223.65     20.55 o 
  -7  25   6       24.19       15.70      8.50 o 
  -5  25   6       10.33        7.68      9.23 o 
  -3  25   6       88.22       96.82     10.96 o 
  -1  25   6       86.26       79.35     10.98 o 
   1  25   6       80.19       85.01     16.05 o 
   3  25   6       87.93       97.91     16.36 o 
   5  25   6       11.25        2.72      9.16 o 
   7  25   6       22.96       36.26      8.85 o 
  -6  26   6       10.16       26.22      8.95 o 
  -4  26   6      315.33      302.05     22.01 o 
  -2  26   6      316.89      315.23     15.95 o 
   0  26   6       37.65       32.63     11.10 o 
   2  26   6      281.68      283.55     23.07 o 
   4  26   6      310.74      321.86     23.13 o 
   6  26   6       19.39       16.26      6.81 o 
  -5  27   6       20.95       17.74      7.44 o 
  -3  27   6       36.35       22.60      9.13 o 
  -1  27   6       75.71       81.22      8.60 o 
   1  27   6       75.32       83.45     13.02 o 
   3  27   6       36.38       15.63      8.52 o 
   5  27   6       20.70       20.49      7.99 o 
  -4  28   6       79.29       79.78      9.84 o 
  -2  28   6       33.10       12.64      6.49 o 
   0  28   6      629.48      638.01     27.26 o 
   2  28   6       39.79       34.06      8.82 o 
   2   0   7     4056.37     4283.02     76.95 o 
   4   0   7        5.44        8.33      6.46 o 
   6   0   7        2.34       40.11     13.60 o 
   8   0   7     1522.54     1557.68     56.64 o 
  10   0   7      992.00     1076.38     48.20 o 
  12   0   7      615.66      639.61     28.36 o 
  14   0   7      109.24      167.07     22.09 o 
  16   0   7        0.04        4.97      9.78 o 
 -17   1   7      192.09      222.42     19.08 o 
 -15   1   7      432.48      512.26     34.65 o 
 -13   1   7      990.79     1037.03     52.40 o 
 -11   1   7      199.77      171.01     15.49 o 
  -9   1   7     1944.30     2059.45     65.46 o 
  -7   1   7     1119.37     1267.84     49.99 o 
  -5   1   7     3389.98     3178.28     77.28 o 
  -3   1   7     9140.49     9697.90    130.95 o 
  -1   1   7    11573.10    12100.51    110.13 o 
   1   1   7    11652.91    12310.65    109.45 o 
   3   1   7     9814.56    10157.21    135.81 o 
   5   1   7     3247.55     3099.26     65.01 o 
   7   1   7      988.60     1123.33     48.07 o 
   9   1   7     2124.87     2147.23     68.28 o 
  11   1   7      235.43      218.74     16.96 o 
  13   1   7      926.61      888.66     48.43 o 
  15   1   7      364.74      357.95     28.81 o 
  17   1   7      173.86      212.94     17.96 o 
 -16   2   7        8.17        4.39      9.32 o 
 -14   2   7      228.01      237.75     26.22 o 
 -12   2   7      381.30      332.09     30.89 o 
 -10   2   7      599.20      570.64     35.06 o 
  -8   2   7      474.32      471.76     31.10 o 
  -6   2   7      135.06      215.09     20.66 o 
  -4   2   7      955.35     1020.21     41.18 o 
  -2   2   7      794.07      874.99     23.38 o 
   0   2   7     7951.34     9384.90     74.00 o 
   2   2   7      794.79      905.39     33.83 o 
   4   2   7      946.30     1015.55     35.59 o 
   6   2   7      133.47      225.72     18.25 o 
   8   2   7      469.71      481.74     33.22 o 
  10   2   7      608.16      558.03     35.71 o 
  12   2   7      367.56      320.68     29.24 o 
  14   2   7      222.89      221.17     24.63 o 
  16   2   7       10.30        6.95      8.32 o 
 -17   3   7      379.76      399.10     24.53 o 
 -15   3   7      313.25      319.63     27.99 o 
 -13   3   7     1152.41     1121.59     53.81 o 
 -11   3   7     1886.36     1770.49     67.50 o 
  -9   3   7     2129.04     2028.44     63.82 o 
  -7   3   7     3467.23     3263.65     80.73 o 
  -5   3   7     6458.61     6106.08    111.14 o 
  -3   3   7    14170.03    14678.32    189.86 o 
  -1   3   7    33527.63    36343.96    212.65 o 
   1   3   7    32860.96    35070.15    252.16 o 
   3   3   7    14031.32    14163.27    177.27 o 
   5   3   7     6448.10     6052.96    101.81 o 
   7   3   7     3332.73     3001.23     71.79 o 
   9   3   7     2328.30     2162.73     70.21 o 
  11   3   7     1722.45     1519.80     43.20 o 
  13   3   7     1250.17     1089.62     52.36 o 
  15   3   7      330.17      299.70     25.29 o 
  17   3   7      366.64      352.41     21.61 o 
 -16   4   7      279.33      269.40     23.58 o 
 -14   4   7        9.05        5.32     11.62 o 
 -12   4   7      144.44      170.71     21.80 o 
  -8   4   7      231.47      228.19     22.25 o 
  -6   4   7     2831.52     2900.81     73.34 o 
  -4   4   7     1898.54     2052.80     57.74 o 
  -2   4   7     3448.42     3762.62     76.49 o 
   0   4   7     5349.59     5139.63     49.49 o 
   2   4   7     3759.09     4077.88     79.55 o 
   4   4   7     1784.00     1825.30     51.33 o 
   6   4   7     2867.04     2717.43     67.27 o 
  10   4   7      692.75      878.23     44.49 o 
  12   4   7      150.18      173.00     15.08 o 
  14   4   7       12.78       15.97     11.33 o 
  16   4   7      279.73      221.99     20.04 o 
 -17   5   7       16.49       21.69      8.69 o 
 -15   5   7      349.19      322.00     27.31 o 
 -13   5   7     1071.14     1150.13     54.61 o 
 -11   5   7     3469.92     3952.49    103.12 o 
  -9   5   7      439.22      496.23     31.12 o 
  -7   5   7      216.49      191.66     20.47 o 
  -5   5   7     2730.56     2795.97     70.12 o 
  -3   5   7     5241.15     5619.15     99.69 o 
  -1   5   7     1046.72     1000.99     25.64 o 
   1   5   7     1027.65      973.04     24.16 o 
   3   5   7     5237.12     5329.66     94.70 o 
   5   5   7     2708.09     2653.05     66.07 o 
   7   5   7      218.43      176.20     19.47 o 
   9   5   7      449.14      486.11     23.81 o 
  11   5   7     3440.49     3370.10     68.73 o 
  13   5   7     1094.82      990.30     38.87 o 
  15   5   7      361.77      320.26     17.37 o 
  17   5   7       17.03       17.93      6.55 o 
 -16   6   7      117.63      111.49     15.70 o 
 -14   6   7     1232.89     1299.48     55.53 o 
 -12   6   7      570.01      635.74     40.08 o 
  -8   6   7      497.98      405.60     28.35 o 
  -6   6   7     2745.28     2543.28     68.37 o 
  -4   6   7     7398.20     7815.95    126.65 o 
  -2   6   7     9645.17     9514.55     96.50 o 
   0   6   7     2350.38     2062.91     36.82 o 
   2   6   7     9562.79     9662.41    138.61 o 
   4   6   7     7280.64     7294.85    118.96 o 
   6   6   7     2668.84     2407.41     65.65 o 
  10   6   7      233.95      205.91     22.68 o 
  12   6   7      502.96      483.96     24.41 o 
  14   6   7     1301.66     1260.14     36.33 o 
  16   6   7      121.42       92.31      8.80 o 
 -17   7   7       85.87       95.80     11.18 o 
 -15   7   7      437.41      504.08     31.92 o 
 -13   7   7      328.11      358.83     30.51 o 
 -11   7   7     1409.26     1583.23     62.79 o 
  -7   7   7     1136.35      960.92     42.22 o 
  -5   7   7     2663.94     2530.63     66.51 o 
  -3   7   7    26455.75    26307.87    206.85 o 
  -1   7   7     7168.88     7966.61    118.59 o 
   1   7   7     6917.29     7679.35    119.69 o 
   3   7   7    26633.84    26326.47    296.21 o 
   5   7   7     2845.15     2787.55     70.19 o 
   7   7   7     1143.28      890.85     41.28 o 
   9   7   7     2896.40     3014.03     82.29 o 
  11   7   7     1546.29     1478.30     42.63 o 
  13   7   7      343.81      285.28     18.43 o 
  15   7   7      435.45      465.84     20.26 o 
 -16   8   7      175.35      157.78     15.94 o 
 -14   8   7      669.03      667.78     37.54 o 
 -12   8   7       38.12       20.17     10.03 o 
 -10   8   7     1465.28     1543.21     59.09 o 
  -6   8   7      226.14      152.54     17.86 o 
  -4   8   7     3260.19     3314.93     77.07 o 
  -2   8   7     7351.18     8107.66     88.14 o 
   0   8   7     1833.50     1861.49     51.95 o 
   2   8   7     7570.04     8391.12    130.87 o 
   4   8   7     3277.69     3229.35     75.87 o 
   6   8   7      183.65      114.41     16.62 o 
   8   8   7      948.02      957.67     44.25 o 
  10   8   7     1420.30     1159.61     37.74 o 
  12   8   7       40.65       19.84      7.52 o 
  14   8   7      634.73      560.71     23.52 o 
  16   8   7      157.01      131.65     14.14 o 
 -15   9   7      361.64      327.68     23.84 o 
 -13   9   7      128.10      133.69     18.97 o 
 -11   9   7     1215.18     1322.48     54.56 o 
  -3   9   7     9971.38    10611.24    150.27 o 
  -1   9   7     6709.29     7655.81    120.49 o 
   1   9   7     7001.96     8046.02    125.75 o 
   3   9   7     9666.44    10222.25    151.93 o 
   5   9   7      245.67      216.96     21.32 o 
   7   9   7       32.47       22.24     10.96 o 
   9   9   7     1095.43      938.39     45.23 o 
  13   9   7      158.13      147.01     19.43 o 
  15   9   7      349.82      298.55     22.73 o 
 -16  10   7      358.10      361.13     19.51 o 
 -14  10   7      416.14      499.18     29.96 o 
 -12  10   7      566.20      616.29     36.35 o 
 -10  10   7       67.86      100.42     17.31 o 
  -6  10   7     4863.75     4954.31     97.05 o 
  -4  10   7     6280.69     7137.67    117.49 o 
  -2  10   7    10734.13    11344.87    158.04 o 
   0  10   7     7197.50     8078.10    126.95 o 
   2  10   7    10569.85    10744.02    158.08 o 
   4  10   7     6465.67     7317.75    125.77 o 
   6  10   7     4768.91     4587.70    100.48 o 
   8  10   7     1218.62     1040.19     46.42 o 
  10  10   7      130.21      166.30     20.73 o 
  12  10   7      620.35      554.62     35.76 o 
  14  10   7      461.68      464.53     30.20 o 
  16  10   7      428.84      441.62     23.41 o 
 -11  11   7      166.82      135.52     19.38 o 
  -9  11   7      117.06       69.57     16.43 o 
  -3  11   7     6088.49     6657.44    112.91 o 
  -1  11   7     1147.96     1216.93     43.54 o 
   1  11   7     1099.51     1142.33     44.47 o 
   3  11   7     6137.13     6531.98    116.87 o 
   5  11   7      504.14      472.51     30.77 o 
   7  11   7       76.19       73.33     13.85 o 
   9  11   7      119.01      110.67     17.78 o 
  13  11   7       94.93      100.79     17.12 o 
  15  11   7       20.08       12.84      7.44 o 
 -12  12   7      331.38      255.92     23.85 o 
 -10  12   7     1099.71     1090.73     50.89 o 
  -8  12   7      888.89      981.45     48.04 o 
  -2  12   7     4086.79     4753.09     93.17 o 
   0  12   7      405.32      359.85     25.57 o 
   2  12   7     3911.57     4265.79     91.55 o 
   4  12   7      396.97      390.45     27.66 o 
   6  12   7      170.88      157.86     13.36 o 
   8  12   7      831.69      876.03     42.65 o 
  12  12   7      347.33      253.34     24.65 o 
  14  12   7       56.18       55.08     11.81 o 
  16  12   7       88.39       86.85     10.38 o 
 -11  13   7      391.39      396.79     30.20 o 
  -9  13   7      627.76      582.91     37.47 o 
  -7  13   7      583.98      584.89     37.41 o 
  -1  13   7     1080.80     1030.97     30.39 o 
   1  13   7     1110.54     1067.30     41.27 o 
   3  13   7     1119.39     1095.58     45.52 o 
   5  13   7      965.78      825.80     41.36 o 
  13  13   7      259.35      248.88     23.41 o 
  15  13   7      116.32       92.71     11.92 o 
 -12  14   7      569.74      510.31     31.44 o 
 -10  14   7      216.83      264.68     25.81 o 
  -8  14   7     2056.87     2123.82     50.13 o 
  -6  14   7     7335.14     6748.77     92.57 o 
  -4  14   7     3612.96     3438.84     86.23 o 
  -2  14   7    12351.75    12392.79    128.63 o 
   0  14   7     5682.22     5664.90    175.30 o 
   2  14   7    12357.87    12076.69    178.26 o 
   4  14   7     3559.57     3304.27     83.32 o 
  12  14   7      534.86      461.90     31.69 o 
  14  14   7      909.08      905.15     37.17 o 
 -11  15   7       78.70       73.58     15.55 o 
  -9  15   7      885.94      895.12     46.73 o 
  -7  15   7      241.28      285.69     18.82 o 
  -5  15   7     2388.53     2178.30     49.53 o 
  -3  15   7      206.49      240.84     24.68 o 
  -1  15   7      769.00      806.35     50.22 o 
   1  15   7      762.35      786.61     27.06 o 
   3  15   7      192.25      189.33     20.29 o 
   5  15   7     2439.39     2244.99     69.47 o 
  11  15   7       67.76       68.09     13.61 o 
  13  15   7       95.34       95.17     13.92 o 
  15  15   7      213.13      193.35     14.51 o 
 -12  16   7      673.00      720.64     34.67 o 
 -10  16   7     1159.88     1263.47     52.84 o 
  -8  16   7     3024.76     3006.71     87.17 o 
  -6  16   7     3225.11     2948.75     90.82 o 
  -4  16   7     4180.24     4273.63     71.45 o 
  -2  16   7     4413.06     4381.49    100.88 o 
   0  16   7     5963.85     5577.03    123.27 o 
   2  16   7     4138.68     3904.24     90.46 o 
   4  16   7     4179.02     4271.40    101.90 o 
   6  16   7     3190.49     3105.38     81.95 o 
  12  16   7      691.99      654.71     34.25 o 
  14  16   7      431.08      360.06     21.09 o 
 -11  17   7      146.36      166.18     18.80 o 
  -9  17   7      340.01      394.31     31.12 o 
  -7  17   7      567.65      579.48     38.17 o 
  -5  17   7      474.42      506.56     24.27 o 
  -3  17   7     2688.17     2598.59     43.98 o 
  -1  17   7     1737.01     1572.55     74.77 o 
   1  17   7     1732.52     1584.60     32.54 o 
   3  17   7     2655.70     2514.38     52.22 o 
   5  17   7      468.46      437.47     31.87 o 
  11  17   7      136.34      132.54     16.94 o 
  13  17   7      161.31      143.98     14.61 o 
 -12  18   7        2.56        5.95      8.00 o 
 -10  18   7       55.06       34.09     12.57 o 
  -8  18   7      261.27      261.22     26.39 o 
  -6  18   7      174.64      135.93     20.19 o 
  -4  18   7      645.62      663.72     27.44 o 
  -2  18   7      564.20      465.16     18.46 o 
   0  18   7      320.73      274.23     17.71 o 
   2  18   7      583.09      477.77     34.29 o 
   4  18   7      638.65      637.72     38.35 o 
   6  18   7      176.87      145.21     19.32 o 
  10  18   7       60.25       40.40     11.39 o 
  12  18   7        1.54       -0.24      7.40 o 
 -11  19   7       26.59       29.73     10.32 o 
  -9  19   7      279.51      296.80     25.97 o 
  -7  19   7      162.76      202.03     23.61 o 
  -5  19   7       23.56       29.01     13.40 o 
  -3  19   7      256.66      213.02     16.13 o 
  -1  19   7       17.02        5.64      6.02 o 
   1  19   7       15.24       21.82     11.71 o 
   3  19   7      260.46      202.54     24.20 o 
   5  19   7       25.68       39.66     12.95 o 
   7  19   7      153.64      173.55     20.25 o 
  11  19   7       24.68       17.61      5.75 o 
 -12  20   7      196.86      226.06     14.68 o 
 -10  20   7      284.47      343.50     24.35 o 
  -8  20   7      382.90      336.49     27.19 o 
  -6  20   7      874.31      862.56     43.66 o 
  -4  20   7     1146.06     1207.20     52.05 o 
  -2  20   7      414.30      434.51     22.30 o 
   0  20   7     1315.41     1410.75     57.20 o 
   2  20   7      471.65      457.99     33.48 o 
   4  20   7     1105.84     1188.16     51.91 o 
   6  20   7      888.47      993.30     44.80 o 
  10  20   7      258.32      268.10     13.97 o 
  12  20   7      197.56      226.75     10.55 o 
 -11  21   7       60.08       57.32      9.66 o 
  -9  21   7      375.41      401.94     26.80 o 
  -7  21   7      207.57      262.64     24.74 o 
  -5  21   7      103.19      108.11     18.13 o 
  -3  21   7     2016.95     2010.84    121.10 o 
  -1  21   7     1215.93     1341.03     37.81 o 
   1  21   7     1300.27     1439.21     57.66 o 
   3  21   7     1982.69     1913.38     65.92 o 
   5  21   7       89.60       95.89     16.61 o 
   7  21   7      190.31      239.99     20.93 o 
  11  21   7       66.43       63.72      8.83 o 
 -10  22   7      106.12      101.30     12.99 o 
  -8  22   7      188.80      195.73     19.71 o 
  -6  22   7      145.78      164.92     19.91 o 
  -4  22   7       85.23       69.52     14.02 o 
  -2  22   7      461.66      459.28     39.51 o 
   0  22   7      392.80      385.73     30.23 o 
   2  22   7      473.00      459.13     33.10 o 
   4  22   7       85.41       60.84     14.02 o 
   6  22   7      133.92      149.59     17.94 o 
  -9  23   7      349.66      413.57     23.46 o 
  -7  23   7      427.59      460.70     28.38 o 
  -5  23   7      444.15      475.04     30.68 o 
  -3  23   7      564.27      581.61     23.54 o 
  -1  23   7      768.00      820.93     28.18 o 
   1  23   7      778.44      852.69     42.84 o 
   3  23   7      566.47      587.86     35.40 o 
   5  23   7      403.12      451.90     29.39 o 
   7  23   7      405.21      462.13     26.01 o 
  -8  24   7        6.75       -4.74      7.56 o 
  -6  24   7       55.63       55.53     12.45 o 
  -4  24   7      182.59      161.66     17.92 o 
  -2  24   7       16.31       11.80      6.86 o 
   0  24   7       81.04       62.03     14.85 o 
   2  24   7       20.21       26.34     12.36 o 
   4  24   7      177.71      150.15     17.51 o 
   6  24   7       58.34       53.63     11.80 o 
  -7  25   7       28.51       29.01      8.66 o 
  -5  25   7       67.50       41.64     10.60 o 
  -3  25   7       36.39       32.43      9.82 o 
  -1  25   7       18.13        2.54      8.23 o 
   1  25   7       17.68       11.51     10.98 o 
   3  25   7       39.84       45.40     12.00 o 
   5  25   7       63.96       48.40     11.26 o 
   7  25   7       26.18       12.52      5.79 o 
  -6  26   7       96.96      100.34     11.91 o 
  -4  26   7      166.81      161.66     15.45 o 
  -2  26   7       23.82       38.54      6.92 o 
   0  26   7       85.00       90.62     13.92 o 
   2  26   7       25.42       35.89     11.00 o 
   4  26   7      181.17      182.02     16.72 o 
   6  26   7       90.41       93.15     10.95 o 
  -5  27   7      404.66      395.53     19.48 o 
  -3  27   7      472.33      520.75     23.61 o 
  -1  27   7      641.46      668.27     28.22 o 
   1  27   7      636.94      671.43     29.49 o 
   3  27   7      478.17      507.36     25.02 o 
   0  28   7       21.45       17.27      7.17 o 
   2  28   7        9.06       20.07      7.17 o 
   0   0   8    27673.19    26488.32    207.39 o 
   2   0   8    22176.85    20790.15    240.82 o 
   4   0   8    12478.36    11006.98    196.29 o 
   6   0   8     5245.18     4613.55    103.54 o 
   8   0   8     1200.50     1078.28     49.07 o 
  10   0   8     2605.14     2556.68     55.52 o 
  12   0   8     1753.30     1663.32     66.30 o 
  14   0   8       35.98       35.07     12.90 o 
  16   0   8      782.88      808.34     37.42 o 
 -17   1   8      209.02      219.41     17.28 o 
 -15   1   8       76.61       67.23     14.80 o 
 -13   1   8      276.10      234.07     26.13 o 
 -11   1   8      470.64      511.45     24.95 o 
  -9   1   8      352.44      339.26     28.23 o 
  -7   1   8     1425.68     1271.29     52.49 o 
  -5   1   8      217.71      275.12     24.91 o 
  -3   1   8        0.81        9.43     10.70 o 
  -1   1   8     1357.55     1335.61     27.25 o 
   1   1   8     1383.78     1341.61     34.25 o 
   3   1   8        0.05       88.33     12.06 o 
   5   1   8      233.69      284.71     16.39 o 
   7   1   8     1467.79     1372.45     55.54 o 
   9   1   8      332.66      279.16     26.67 o 
  11   1   8      505.90      542.43     25.85 o 
  13   1   8      283.58      244.45     25.80 o 
  15   1   8       82.96       96.50     16.16 o 
  17   1   8      185.37      191.52     16.05 o 
 -16   2   8      288.52      314.05     24.20 o 
 -14   2   8      407.42      405.61     31.71 o 
 -12   2   8      113.49       93.05     18.00 o 
 -10   2   8     2616.69     2576.31    101.20 o 
  -8   2   8      677.26      614.87     36.88 o 
  -6   2   8     2398.37     2515.88     72.68 o 
  -4   2   8     5381.74     4982.90    101.64 o 
  -2   2   8     2564.96     2561.13    109.77 o 
   0   2   8     1036.19      981.25     28.41 o 
   2   2   8     2702.62     2522.35     62.61 o 
   4   2   8     5284.59     4917.02     90.99 o 
   6   2   8     2558.31     2843.54     67.48 o 
   8   2   8      647.19      572.84     37.14 o 
  10   2   8     2501.81     2345.43     43.61 o 
  12   2   8      108.42       91.76     17.77 o 
  14   2   8      451.16      358.57     29.34 o 
  16   2   8      264.11      288.51     22.07 o 
 -17   3   8      386.10      391.96     22.05 o 
 -15   3   8      310.10      296.34     25.76 o 
 -13   3   8       63.14       16.71     11.84 o 
 -11   3   8      917.18      890.18     48.21 o 
  -9   3   8      305.84      310.52     26.50 o 
  -7   3   8      975.34     1041.14     46.77 o 
  -5   3   8     1015.39     1127.43     46.50 o 
  -3   3   8      277.37      307.60     23.20 o 
  -1   3   8      592.73      640.04     17.35 o 
   1   3   8      527.10      561.68     29.58 o 
   3   3   8      257.53      286.50     21.18 o 
   5   3   8     1008.49     1117.69     41.41 o 
   7   3   8      981.25     1063.85     42.87 o 
   9   3   8      258.16      231.93     25.70 o 
  11   3   8      907.43      768.01     31.16 o 
  13   3   8       72.46       33.85     12.92 o 
  15   3   8      291.87      281.06     23.77 o 
  17   3   8      376.76      402.81     21.19 o 
 -16   4   8       49.94       31.99      9.96 o 
 -14   4   8      771.56      860.48     45.39 o 
 -12   4   8      408.30      442.89     34.77 o 
 -10   4   8      766.01      755.35     66.19 o 
  -8   4   8     1625.86     1685.39     59.95 o 
  -6   4   8     4491.53     4291.78     96.87 o 
  -4   4   8     5055.07     4869.05     99.11 o 
  -2   4   8    21852.72    22819.09    334.33 o 
   0   4   8    11863.85    12095.72     92.48 o 
   2   4   8    21743.09    22486.71    262.99 o 
   4   4   8     4722.59     4315.65     87.66 o 
   6   4   8     4346.43     4263.84     89.37 o 
   8   4   8     1508.52     1599.84     63.56 o 
  10   4   8      764.39      697.61     40.47 o 
  12   4   8      474.37      428.94     22.79 o 
  14   4   8      723.16      723.44     40.17 o 
  16   4   8       69.03       43.82      9.60 o 
 -17   5   8       54.15       58.18      9.27 o 
 -15   5   8       67.33       54.15     12.50 o 
 -13   5   8      179.15      149.06     20.63 o 
 -11   5   8       64.48       58.86     16.02 o 
  -9   5   8       15.87       28.10     11.06 o 
  -7   5   8     1707.82     1716.24     59.60 o 
  -5   5   8      140.86      126.11     17.49 o 
  -3   5   8     1793.79     1722.84     54.53 o 
  -1   5   8     8863.65     9458.52     98.60 o 
   1   5   8     8966.21     9670.01     97.72 o 
   3   5   8     1751.75     1730.89     53.63 o 
   5   5   8      144.46      149.50     17.62 o 
   7   5   8     1666.37     1751.17     57.97 o 
   9   5   8       19.61       50.77     16.77 o 
  11   5   8       57.46       63.96     15.87 o 
  13   5   8      200.24      151.18     14.15 o 
  15   5   8       58.10       23.79      8.86 o 
 -16   6   8        7.37        4.00      7.06 o 
 -14   6   8       92.88       79.47     15.62 o 
 -12   6   8      471.31      575.48     37.98 o 
 -10   6   8     1309.95     1387.22     58.17 o 
  -8   6   8     1076.19     1213.53     50.16 o 
  -6   6   8     4666.66     4546.31     99.24 o 
  -4   6   8     7787.94     7602.42    129.88 o 
  -2   6   8     8874.45     7784.00     88.71 o 
   0   6   8    29392.10    30422.32    232.76 o 
   2   6   8     8855.82     7735.57    126.43 o 
   4   6   8     8020.83     7728.40    128.44 o 
   6   6   8     4726.27     4667.03     97.62 o 
  10   6   8     1261.53     1128.23     39.38 o 
  12   6   8      511.19      535.06     37.25 o 
  14   6   8      132.05      111.28     11.07 o 
  16   6   8       18.38       35.07      8.59 o 
 -15   7   8       39.12       31.76     10.02 o 
 -13   7   8     1315.03     1430.89     57.86 o 
 -11   7   8      582.29      557.66     37.19 o 
  -7   7   8     4062.97     3620.74     89.04 o 
  -5   7   8     8665.25     8652.74    142.52 o 
  -3   7   8     9080.23     8685.35     96.85 o 
  -1   7   8    15174.65    15636.62    141.39 o 
   1   7   8    14824.10    15459.34    202.01 o 
   3   7   8     9426.03     9234.24    144.96 o 
   5   7   8     8455.77     8489.41    140.31 o 
   7   7   8     3939.60     3367.78     85.11 o 
   9   7   8      499.16      426.83     31.21 o 
  11   7   8      574.48      545.19     38.54 o 
  13   7   8     1387.90     1248.29     58.02 o 
  15   7   8       35.97       16.81      5.49 o 
 -16   8   8        3.37       -6.46      6.77 o 
 -14   8   8        6.89       -2.17      9.38 o 
 -12   8   8       82.52       79.98     11.00 o 
  -6   8   8      256.06      290.22     24.45 o 
  -4   8   8     1612.78     1727.20     39.29 o 
  -2   8   8     4022.61     4656.86     65.95 o 
   0   8   8     1238.94     1391.79     48.27 o 
   2   8   8     3956.50     4602.46     95.10 o 
   4   8   8     1643.97     1680.51     55.78 o 
   6   8   8      243.88      306.42     25.43 o 
   8   8   8      246.86      280.14     24.65 o 
  10   8   8      889.68      783.76     31.49 o 
  12   8   8       85.56       62.87     13.88 o 
  14   8   8        7.01        7.52      5.89 o 
  16   8   8        3.12        2.79      5.11 o 
 -15   9   8       29.17       32.77      9.00 o 
 -13   9   8      650.35      716.64     38.04 o 
 -11   9   8      195.90      199.04     23.58 o 
  -5   9   8     2861.07     2740.39     71.39 o 
  -3   9   8     3555.49     3372.48     77.69 o 
  -1   9   8     2430.51     2252.78     62.06 o 
   1   9   8     2342.64     2285.49     64.99 o 
   3   9   8     3426.20     3392.64     81.00 o 
   5   9   8     2997.22     2800.05     75.24 o 
   7   9   8     1329.56     1357.05     53.77 o 
   9   9   8      270.37      245.28     17.94 o 
  11   9   8      171.67      133.35     18.82 o 
  13   9   8      608.15      555.23     24.04 o 
  15   9   8       28.14       18.16      7.68 o 
 -12  10   8      327.88      307.37     26.77 o 
 -10  10   8      330.69      278.83     26.92 o 
  -6  10   8      505.69      522.69     30.84 o 
  -4  10   8     2074.61     1907.33     57.62 o 
  -2  10   8     1473.44     1475.59     49.92 o 
   0  10   8     6040.11     6573.21    116.51 o 
   2  10   8     1514.30     1484.45     52.58 o 
   4  10   8     2070.89     1821.54     59.76 o 
   6  10   8      436.72      476.84     31.57 o 
   8  10   8      570.23      539.06     34.33 o 
  12  10   8      364.81      323.68     27.52 o 
  14  10   8       43.89       28.83     10.30 o 
 -13  11   8      239.02      296.02     23.43 o 
 -11  11   8       60.77       64.39     16.34 o 
  -9  11   8      471.17      480.09     34.51 o 
  -5  11   8     2881.29     2933.93     74.02 o 
  -3  11   8     6119.76     6059.35    112.10 o 
  -1  11   8     5250.76     4696.33     96.34 o 
   1  11   8     5444.36     4849.89    101.20 o 
   3  11   8     6253.53     5862.36    113.87 o 
   5  11   8     2816.55     2631.07     74.47 o 
   7  11   8     2141.38     2147.43     66.91 o 
  13  11   8      263.45      291.33     24.55 o 
  15  11   8      104.92       74.49     10.91 o 
 -12  12   8       92.58       52.01     13.36 o 
 -10  12   8       13.10        9.93     11.18 o 
  -8  12   8      339.80      269.35     26.99 o 
  -4  12   8      849.56      846.76     38.72 o 
  -2  12   8      428.29      464.23     28.86 o 
   0  12   8      188.72      286.92     24.44 o 
   2  12   8      442.66      481.33     31.26 o 
   4  12   8      817.55      800.73     40.34 o 
   6  12   8      122.63      153.65     19.89 o 
   8  12   8      348.37      256.39     23.75 o 
  12  12   8      108.10      102.38     16.62 o 
  14  12   8      157.01      127.37     15.42 o 
 -13  13   8      380.35      419.52     25.56 o 
 -11  13   8      518.01      545.64     35.06 o 
  -9  13   8      434.47      538.57     36.79 o 
  -7  13   8     2480.92     2479.35     77.83 o 
  -1  13   8     6661.94     6079.54    117.84 o 
   1  13   8     6866.82     6254.81    120.60 o 
   3  13   8     4279.64     4361.32     98.55 o 
   5  13   8     6980.53     6760.50    129.52 o 
  13  13   8      341.29      367.07     26.19 o 
  15  13   8      357.17      345.20     19.60 o 
 -12  14   8      218.35      250.12     22.02 o 
 -10  14   8       46.89       44.38     14.94 o 
  -8  14   8      752.85      831.36     45.20 o 
  -6  14   8       50.26       43.84     14.86 o 
  -2  14   8     1108.43     1041.20     69.90 o 
   0  14   8      441.91      452.48     21.20 o 
   2  14   8     1088.23      985.18     44.63 o 
   4  14   8      479.85      490.59     32.33 o 
   6  14   8       45.28       27.66      7.68 o 
  12  14   8      205.16      229.28     21.81 o 
  14  14   8       57.71       63.34     11.37 o 
 -13  15   8       44.03       67.27     10.73 o 
 -11  15   8       18.57       18.52     10.33 o 
  -9  15   8       10.42        8.27     12.11 o 
  -7  15   8      236.08      321.15     29.12 o 
  -5  15   8      639.17      662.32     27.44 o 
  -3  15   8      710.83      712.55     27.22 o 
  -1  15   8     1430.85     1490.83     43.43 o 
   1  15   8     1435.31     1450.59     54.17 o 
   3  15   8      720.38      726.97     38.34 o 
   5  15   8      635.73      642.39     26.53 o 
  11  15   8       18.58       -6.10     11.97 o 
  13  15   8       44.83       52.70     11.12 o 
 -12  16   8       76.35       69.51     12.49 o 
 -10  16   8       15.92        7.25     11.53 o 
  -8  16   8        2.52        3.45     13.09 o 
  -6  16   8      368.53      273.84     27.56 o 
  -4  16   8      380.79      414.37     22.10 o 
  -2  16   8       39.83       74.59      9.16 o 
   0  16   8      148.01      203.32     12.44 o 
   2  16   8       46.73       66.82     10.67 o 
   4  16   8      398.61      423.12     22.11 o 
   6  16   8      387.33      318.67     26.98 o 
  12  16   8       72.58       50.05     11.95 o 
  14  16   8        6.80       -2.05      5.29 o 
 -11  17   8      355.94      390.03     26.29 o 
  -9  17   8      641.07      653.07     38.29 o 
  -7  17   8     1385.21     1339.99     56.80 o 
  -5  17   8     3064.34     2776.10     82.04 o 
  -3  17   8     7303.84     7214.39    111.41 o 
  -1  17   8     2496.92     2459.91     52.53 o 
   1  17   8     2622.16     2496.27     52.44 o 
   3  17   8     7223.74     6906.16     94.02 o 
   5  17   8     3099.19     2854.00     81.49 o 
  11  17   8      329.61      330.54     23.84 o 
  13  17   8      269.88      311.81     15.90 o 
 -12  18   8        3.36        2.06      6.70 o 
 -10  18   8      259.09      293.45     24.20 o 
  -8  18   8       98.00      162.28     20.32 o 
  -6  18   8       68.58       54.67     15.05 o 
  -4  18   8      703.00      778.66     42.82 o 
  -2  18   8     2774.63     2909.11     86.20 o 
   0  18   8      596.80      508.03     23.33 o 
   2  18   8     2747.80     2685.65     80.72 o 
   4  18   8      717.38      837.07     43.46 o 
   6  18   8       59.54       82.87     15.80 o 
  10  18   8      261.05      254.76     21.39 o 
  12  18   8        3.55       -3.48      4.93 o 
 -11  19   8       44.79       44.50     10.64 o 
  -9  19   8      205.10      184.25     20.90 o 
  -7  19   8        4.07       -0.51     13.16 o 
  -5  19   8       35.50       19.55     11.01 o 
  -3  19   8      536.57      596.10     29.83 o 
  -1  19   8      472.17      410.44     21.10 o 
   1  19   8      407.41      362.09     29.78 o 
   3  19   8      486.16      530.34     35.55 o 
   5  19   8       56.12       35.48     12.46 o 
   7  19   8        7.51       11.59      8.60 o 
  11  19   8       45.07       33.70      8.41 o 
 -10  20   8      141.99      172.01     17.39 o 
  -8  20   8      230.98      249.09     23.33 o 
  -6  20   8      333.16      302.35     26.62 o 
  -4  20   8      833.49      764.45     40.99 o 
  -2  20   8     1094.23      970.93     32.12 o 
   0  20   8       15.16       16.54     11.03 o 
   2  20   8     1132.63     1020.61     48.46 o 
   4  20   8      844.80      823.48     43.17 o 
   6  20   8      367.39      339.32     26.79 o 
  10  20   8      133.24      144.55     14.41 o 
  -9  21   8       20.21       17.97      9.09 o 
  -7  21   8      261.17      292.04     24.49 o 
  -5  21   8      982.25      924.38     43.30 o 
  -3  21   8      699.14      716.03     26.88 o 
  -1  21   8      425.75      360.34     19.19 o 
   1  21   8      428.81      370.39     29.81 o 
   3  21   8      698.56      691.47     39.19 o 
   5  21   8      961.72      931.97     43.33 o 
   7  21   8      266.14      296.92     22.41 o 
   9  21   8       14.36       20.14      7.53 o 
 -10  22   8       45.46       59.30      9.69 o 
  -8  22   8        1.26        7.32      8.43 o 
  -6  22   8       34.15        7.59     10.08 o 
  -4  22   8      129.90      120.13     17.53 o 
  -2  22   8      117.22       89.36     10.86 o 
   0  22   8       63.13       40.89     13.54 o 
   2  22   8      119.58      104.62     17.44 o 
   4  22   8      131.28      125.98     18.42 o 
   6  22   8       37.36       24.88     10.75 o 
  -9  23   8       96.61      135.84     13.29 o 
  -7  23   8      528.54      517.55     28.54 o 
  -5  23   8     1135.85     1192.26     44.62 o 
  -3  23   8      503.26      585.41     22.63 o 
  -1  23   8      782.01      986.26     43.58 o 
   1  23   8      781.08      978.74     44.43 o 
   3  23   8      489.10      571.30     33.87 o 
   5  23   8     1110.17     1182.08     44.88 o 
   7  23   8      531.36      547.42     25.80 o 
  -8  24   8      169.93      224.20     16.00 o 
  -6  24   8      810.94      807.20     33.57 o 
  -4  24   8      636.23      629.52     31.17 o 
  -2  24   8      310.64      295.53     15.75 o 
   0  24   8     1253.76     1311.26     48.96 o 
   2  24   8      347.15      367.68     26.88 o 
   4  24   8      614.12      652.20     32.70 o 
   6  24   8      812.37      840.27     32.63 o 
  -7  25   8      184.49      159.69     13.53 o 
  -5  25   8       33.19       17.31      8.23 o 
  -3  25   8       11.92       20.47      8.14 o 
  -1  25   8      243.58      243.20     19.91 o 
   1  25   8      240.06      254.14     21.33 o 
   3  25   8       14.19       33.40     10.70 o 
   5  25   8       33.84       29.71      9.24 o 
  -4  26   8      159.95      165.16     13.85 o 
  -2  26   8      101.23      120.02     10.69 o 
   0  26   8      368.93      357.40     22.33 o 
   2  26   8      101.69      120.87     13.84 o 
   4  26   8      167.77      175.37     15.29 o 
  -1  27   8       11.80       14.11      6.81 o 
   1  27   8       11.71       18.70      7.66 o 
   3  27   8       16.82       19.06      7.34 o 
   2   0   9        0.69       21.00      6.88 o 
   4   0   9      429.25      529.85     35.41 o 
   6   0   9       23.03       33.19     16.32 o 
   8   0   9       15.50       54.61     16.06 o 
  10   0   9      170.14      202.22     16.74 o 
  12   0   9        6.34        0.04     11.66 o 
  14   0   9       44.95       65.49     14.82 o 
  16   0   9      203.31      197.14     17.83 o 
 -15   1   9      106.14      107.63     15.73 o 
 -13   1   9      610.12      688.20     41.61 o 
 -11   1   9     1713.53     1630.28     66.33 o 
  -9   1   9      159.83      157.49     14.93 o 
  -7   1   9     2475.32     2493.12     76.96 o 
  -5   1   9     7075.13     7320.57    136.91 o 
  -3   1   9     4089.83     4177.73     94.74 o 
  -1   1   9     1974.62     2133.14     29.89 o 
   1   1   9     1844.04     1900.89     31.79 o 
   3   1   9     3834.25     3949.78     82.34 o 
   5   1   9     6951.30     7217.48    138.49 o 
   7   1   9     2463.47     2492.43     78.85 o 
   9   1   9      103.18       77.11     11.23 o 
  11   1   9     1825.14     1733.09     68.41 o 
  13   1   9      573.96      609.67     39.11 o 
  15   1   9       93.67       75.34     14.03 o 
 -16   2   9       94.17       93.49     13.35 o 
 -14   2   9       26.78       13.45     10.99 o 
 -12   2   9     1023.65     1150.73     54.76 o 
 -10   2   9      221.19      317.22     20.02 o 
  -8   2   9      154.35      175.80     21.92 o 
  -6   2   9      116.78      103.89     18.25 o 
  -4   2   9      553.23      554.63     34.40 o 
  -2   2   9      470.15      468.65     16.16 o 
   0   2   9       26.01       26.10      5.13 o 
   2   2   9      468.73      439.23     27.59 o 
   4   2   9      550.69      564.78     30.21 o 
   6   2   9      115.61      141.23     23.30 o 
   8   2   9      149.37      175.50     23.36 o 
  10   2   9      221.01      328.20     26.05 o 
  12   2   9     1022.51     1017.09     51.71 o 
  14   2   9       21.54       32.10     12.75 o 
  16   2   9      101.57       81.96     12.36 o 
 -15   3   9      168.36      203.24     20.60 o 
 -13   3   9     1129.29     1225.25     54.99 o 
 -11   3   9     1279.81     1335.74     59.18 o 
  -9   3   9     1588.72     1509.60     42.53 o 
  -7   3   9     3882.02     3822.32     96.07 o 
  -5   3   9    19393.26    20515.26    265.77 o 
  -3   3   9     5145.32     4630.62     98.51 o 
  -1   3   9     5901.15     5952.10     61.39 o 
   1   3   9     6190.03     6169.96     86.56 o 
   3   3   9     4904.10     4397.64     91.44 o 
   5   3   9    19957.67    21527.05    260.39 o 
   7   3   9     3751.72     3719.38    100.40 o 
   9   3   9     1544.67     1446.59     42.90 o 
  11   3   9     1363.15     1341.79     59.60 o 
  13   3   9     1101.98     1141.95     52.46 o 
  15   3   9      156.32      155.00     17.80 o 
 -16   4   9      190.26      225.35     18.20 o 
 -14   4   9      229.87      222.88     22.95 o 
 -12   4   9     1454.59     1459.78     61.38 o 
 -10   4   9     1022.57     1109.71     48.65 o 
  -8   4   9       22.82       20.65     10.40 o 
  -6   4   9      930.33     1064.33     47.73 o 
  -4   4   9      902.25      916.52     42.87 o 
  -2   4   9     1172.19      981.38     29.23 o 
   0   4   9     1496.90     1752.54     30.20 o 
   2   4   9     1209.75     1038.14     43.34 o 
   4   4   9      886.83      863.88     39.21 o 
   6   4   9      942.95     1011.28     43.07 o 
   8   4   9       29.90       41.97     16.79 o 
  10   4   9     1002.51     1009.37     29.01 o 
  12   4   9     1573.92     1356.15     59.33 o 
  14   4   9      217.25      203.95     21.15 o 
  16   4   9      179.26      206.27     16.69 o 
 -15   5   9       31.30       26.33      9.51 o 
 -13   5   9      165.17      147.94     20.09 o 
 -11   5   9        0.59       20.49     13.02 o 
  -9   5   9      538.37      543.28     38.93 o 
  -7   5   9      122.99      135.87     19.26 o 
  -5   5   9     2117.48     2190.98     68.04 o 
  -3   5   9       87.17      104.39     11.24 o 
  -1   5   9      663.74      653.56     35.00 o 
   1   5   9      674.67      671.60     34.98 o 
   3   5   9       87.89       97.48     14.77 o 
   5   5   9     2150.46     2287.71     66.30 o 
   7   5   9      128.32      168.54     20.50 o 
   9   5   9      533.52      455.36     24.90 o 
  11   5   9        0.15       15.31     10.22 o 
  13   5   9      175.03      166.89     21.07 o 
  15   5   9       28.42       21.29      8.15 o 
 -16   6   9       63.36       73.90     10.64 o 
 -14   6   9      218.43      230.54     21.83 o 
 -12   6   9      160.72      159.76     21.66 o 
 -10   6   9     1113.60     1342.05     57.73 o 
  -8   6   9      683.85      638.64     37.84 o 
  -6   6   9     1971.24     1851.25     63.03 o 
  -4   6   9     1647.62     1666.74     44.38 o 
  -2   6   9     5122.09     5227.93     72.52 o 
   0   6   9      350.98      297.18     16.12 o 
   2   6   9     5005.58     5050.27    102.79 o 
   4   6   9     1804.81     1896.94     60.71 o 
   6   6   9     2077.92     2051.30     64.19 o 
  10   6   9     1101.90     1130.05     55.44 o 
  12   6   9      166.03      119.03     18.09 o 
  14   6   9      188.83      205.32     13.80 o 
  16   6   9       52.74       52.69      8.11 o 
 -15   7   9      254.20      234.07     18.88 o 
 -13   7   9     1287.06     1274.19     35.81 o 
 -11   7   9      121.86      161.77     21.76 o 
  -7   7   9     2685.22     2623.98     77.31 o 
  -5   7   9     5307.64     4988.29     74.33 o 
  -3   7   9     6222.63     5762.10    117.73 o 
  -1   7   9     2174.69     2065.24     42.81 o 
   1   7   9     1924.75     1763.40     57.65 o 
   3   7   9     6301.48     5889.47    114.49 o 
   5   7   9     5306.36     5254.41    108.77 o 
   7   7   9     2495.47     2483.75     73.74 o 
   9   7   9     3237.11     2892.89     51.06 o 
  11   7   9      104.14       96.95     17.00 o 
  13   7   9     1226.98     1100.61     39.31 o 
  15   7   9      251.93      212.75     17.48 o 
 -14   8   9      301.70      314.23     23.01 o 
 -12   8   9      115.05      104.84     12.28 o 
  -6   8   9      822.87      825.79     29.16 o 
  -4   8   9      157.38       96.84     10.36 o 
  -2   8   9     3188.73     3394.22     60.84 o 
   0   8   9      326.12      421.18     27.96 o 
   2   8   9     3292.60     3521.15     85.80 o 
   4   8   9      133.82       92.46     15.67 o 
   6   8   9      747.19      755.44     39.69 o 
   8   8   9      161.35      133.33     21.79 o 
  10   8   9      968.71     1064.27     54.71 o 
  12   8   9      142.21       97.33     16.85 o 
  14   8   9      319.92      297.70     15.85 o 
 -13   9   9     1183.37     1217.03     46.80 o 
 -11   9   9      567.69      534.31     35.66 o 
  -7   9   9     1449.65     1356.33     52.10 o 
  -5   9   9      555.91      382.36     27.24 o 
  -3   9   9      819.30      765.63     37.59 o 
  -1   9   9      622.04      587.87     33.29 o 
   1   9   9      683.75      662.66     36.04 o 
   3   9   9      875.08      789.08     39.79 o 
   5   9   9      623.61      493.01     32.21 o 
   7   9   9     1426.30     1300.36     53.55 o 
   9   9   9     1173.61     1229.05     60.83 o 
  11   9   9      563.03      501.61     36.56 o 
  13   9   9     1272.96     1250.46     34.61 o 
  15   9   9       82.44      105.10     11.67 o 
 -12  10   9     2013.67     2182.07     67.46 o 
 -10  10   9     3486.89     3415.90     92.59 o 
  -6  10   9     5238.67     4973.19    104.00 o 
  -4  10   9     2246.70     2103.76     63.69 o 
  -2  10   9     4057.02     3929.53     90.29 o 
   0  10   9     4131.75     3836.14     89.01 o 
   2  10   9     4004.21     3943.69     92.76 o 
   4  10   9     2322.31     2189.58     68.27 o 
   6  10   9     5192.88     4871.02    108.15 o 
   8  10   9      480.57      523.70     37.71 o 
  10  10   9     3504.71     3273.39     97.81 o 
  12  10   9     1948.49     1896.90     63.52 o 
  14  10   9      429.14      406.90     24.97 o 
 -13  11   9      155.19      187.73     18.45 o 
 -11  11   9      289.74      302.52     27.38 o 
  -9  11   9      170.60      146.94     21.50 o 
  -7  11   9      111.35      101.74     18.29 o 
  -5  11   9      478.90      441.61     29.47 o 
  -3  11   9     1152.34     1096.51     45.87 o 
  -1  11   9     1629.14     1470.66     53.35 o 
   1  11   9     1597.37     1377.95     53.34 o 
   3  11   9     1148.46     1100.23     47.71 o 
   5  11   9      473.24      402.16     30.09 o 
   7  11   9      104.26       96.94     10.07 o 
  13  11   9      156.49      166.61     18.40 o 
  15  11   9        6.00        4.79      5.66 o 
 -12  12   9       16.63       35.98     12.43 o 
 -10  12   9      149.01      138.70     20.95 o 
  -8  12   9      921.03      858.07     46.31 o 
  -6  12   9     2575.72     2524.28     77.88 o 
  -4  12   9      624.93      526.98     31.88 o 
  -2  12   9      354.38      344.65     26.40 o 
   0  12   9       55.11       55.03     13.50 o 
   2  12   9      315.57      253.70     23.94 o 
   4  12   9      639.01      515.49     33.82 o 
   6  12   9     2681.91     2692.31     79.48 o 
  12  12   9       21.57       27.79     10.64 o 
  14  12   9      169.55      167.43     15.69 o 
 -13  13   9      120.39      100.61     13.23 o 
 -11  13   9      345.12      364.27     28.16 o 
  -9  13   9       39.14       27.93     11.97 o 
  -7  13   9      441.99      437.16     33.60 o 
  -5  13   9      209.74      196.87     22.40 o 
  -1  13   9     1623.00     1564.63     57.59 o 
   1  13   9     1640.34     1524.54     56.90 o 
   3  13   9      224.21      192.61     21.64 o 
   5  13   9      193.04      167.18     14.77 o 
  13  13   9      129.21      104.35     14.14 o 
 -12  14   9      815.70      926.75     39.12 o 
 -10  14   9     1616.99     1582.05     59.45 o 
  -8  14   9     1363.89     1578.22     62.51 o 
  -6  14   9     2166.76     2234.66     73.77 o 
  -4  14   9     4275.22     3863.71     96.06 o 
  -2  14   9     7091.17     6620.97     73.72 o 
   0  14   9     3059.73     3481.33    140.14 o 
   2  14   9     7396.61     6694.54     91.83 o 
   4  14   9     4113.70     3712.69     65.98 o 
   6  14   9     2110.58     2143.40     68.00 o 
  12  14   9      868.79      988.49     41.11 o 
  14  14   9      550.64      552.03     24.64 o 
 -13  15   9      196.30      185.38     14.75 o 
 -11  15   9      151.01      158.26     18.41 o 
  -9  15   9     1499.63     1404.19     57.33 o 
  -7  15   9      261.49      321.62     29.29 o 
  -5  15   9      230.46      248.96     25.61 o 
  -3  15   9      606.67      627.19     18.49 o 
  -1  15   9     1752.56     1749.95     35.58 o 
   1  15   9     1798.46     1766.96     44.23 o 
   3  15   9      591.67      596.38     25.98 o 
   5  15   9      235.27      264.94     25.55 o 
  11  15   9      137.35      141.65     17.77 o 
  13  15   9      199.06      187.40     16.41 o 
 -12  16   9      602.06      566.44     27.57 o 
 -10  16   9      787.86      943.57     43.37 o 
  -8  16   9     2234.63     2134.41     71.14 o 
  -6  16   9      463.42      486.66     34.63 o 
  -4  16   9     3005.99     2937.72     83.86 o 
  -2  16   9     4644.58     4523.19     75.91 o 
   0  16   9      728.98      789.70     29.42 o 
   2  16   9     4570.84     4301.08     71.69 o 
   4  16   9     3009.27     3001.44     84.56 o 
   6  16   9      531.90      595.31     35.95 o 
  12  16   9      604.31      506.36     27.01 o 
 -11  17   9      173.50      167.45     17.51 o 
  -9  17   9      474.18      467.51     31.92 o 
  -7  17   9      601.34      571.27     36.62 o 
  -5  17   9      750.30      776.71     42.50 o 
  -3  17   9      625.60      631.77     26.55 o 
  -1  17   9      287.58      241.12     24.87 o 
   1  17   9      332.92      293.18     27.50 o 
   3  17   9      610.10      655.13     39.32 o 
   5  17   9      777.19      774.00     41.90 o 
  11  17   9      169.48      169.56     16.59 o 
 -12  18   9       22.19       18.25      6.54 o 
 -10  18   9       33.76       32.45     11.26 o 
  -8  18   9       58.59       71.28     16.06 o 
  -6  18   9      125.94      106.63     17.82 o 
  -4  18   9      427.31      405.69     30.56 o 
  -2  18   9      855.08      806.89     29.76 o 
   0  18   9      206.34      207.98     23.45 o 
   2  18   9      903.09      862.28     45.27 o 
   4  18   9      411.14      368.66     29.76 o 
   6  18   9      113.54       87.11     15.76 o 
  10  18   9       32.26       39.00     10.42 o 
  12  18   9       22.03       26.52      7.23 o 
 -11  19   9       77.06       84.91     11.44 o 
  -9  19   9       28.09       26.92     10.87 o 
  -7  19   9      287.65      271.44     24.53 o 
  -5  19   9      354.22      346.99     27.83 o 
  -3  19   9      178.45      148.11     13.67 o 
  -1  19   9      465.24      484.84     33.68 o 
   1  19   9      473.58      474.14     34.00 o 
   3  19   9      169.50      128.28     19.62 o 
   5  19   9      367.61      353.76     28.09 o 
   7  19   9      289.36      319.55     24.00 o 
  11  19   9       74.10       76.93     10.30 o 
 -10  20   9      252.48      280.89     19.55 o 
  -8  20   9      226.44      277.25     23.04 o 
  -6  20   9      269.01      262.90     24.21 o 
  -4  20   9      891.14      791.46     40.19 o 
  -2  20   9     1558.59     1658.20     41.04 o 
   0  20   9      287.72      297.63     27.43 o 
   2  20   9     1535.15     1590.31     59.66 o 
   4  20   9      928.87      923.23     44.22 o 
   6  20   9      303.38      347.89     25.66 o 
  10  20   9      263.01      281.68     17.70 o 
  -9  21   9      206.65      157.31     15.62 o 
  -7  21   9      437.02      469.59     28.85 o 
  -5  21   9      608.75      544.66     32.10 o 
  -3  21   9      669.15      722.45     26.64 o 
  -1  21   9      129.09      160.83     20.40 o 
   1  21   9      121.91      142.00     20.07 o 
   3  21   9      648.74      705.11     38.59 o 
   5  21   9      647.21      573.51     33.11 o 
   7  21   9      407.29      467.89     25.65 o 
   9  21   9      214.61      167.25     13.68 o 
  -8  22   9       87.04       94.12     12.84 o 
  -6  22   9      250.45      256.14     21.37 o 
  -4  22   9       60.27       60.64     13.09 o 
  -2  22   9      361.73      343.01     17.53 o 
   0  22   9       39.31       36.17     13.29 o 
   2  22   9      335.40      312.02     25.66 o 
   4  22   9       71.66       73.46     13.15 o 
   6  22   9      263.01      270.30     20.54 o 
  -7  23   9      316.43      318.40     20.63 o 
  -5  23   9      759.07      767.86     33.20 o 
  -3  23   9      267.03      322.48     15.91 o 
  -1  23   9      248.79      265.98     22.84 o 
   1  23   9      250.47      273.72     23.66 o 
   3  23   9      275.58      319.34     24.54 o 
   5  23   9      807.94      768.13     33.80 o 
  -6  24   9        6.14       10.41      7.37 o 
  -4  24   9       35.54       34.60      9.67 o 
  -2  24   9       45.51       39.67     10.38 o 
   0  24   9       43.22       78.76     13.65 o 
   2  24   9       51.44       43.52     11.95 o 
   4  24   9       32.66       27.73      9.62 o 
   6  24   9        7.59       16.93      6.91 o 
  -5  25   9       71.69       69.97      9.74 o 
  -3  25   9        5.08        1.30      5.94 o 
  -1  25   9       17.44       22.63      8.26 o 
   1  25   9       17.90       28.10      9.38 o 
   3  25   9        5.35       12.03      8.50 o 
   5  25   9       73.58       71.59     10.22 o 
   0  26   9       21.28       19.17      8.09 o 
   2  26   9       21.58       14.52      6.68 o 
   0   0  10     5364.09     4988.77     97.78 o 
   2   0  10     2490.11     2082.74     40.08 o 
   4   0  10    16935.04    16707.67    237.42 o 
   6   0  10    23266.96    22039.30    293.12 o 
   8   0  10     2715.08     2714.08     64.32 o 
  10   0  10     1331.48     1183.01     55.89 o 
  12   0  10     4896.32     5251.27    120.06 o 
  14   0  10     1507.19     1526.84     55.50 o 
  16   0  10      383.90      440.19     23.22 o 
 -15   1  10      178.21      172.08     17.44 o 
 -13   1  10      560.74      620.19     37.71 o 
 -11   1  10     1214.70     1345.71     59.97 o 
  -9   1  10      224.25      209.69     17.18 o 
  -7   1  10      554.83      611.09     38.98 o 
  -5   1  10     1650.41     1583.34     61.12 o 
  -3   1  10      876.54      985.54     31.82 o 
  -1   1  10     1763.91     1634.76     31.78 o 
   1   1  10     1712.62     1635.56     32.21 o 
   3   1  10      904.81     1081.98     32.37 o 
   5   1  10     1609.75     1638.00     64.01 o 
   7   1  10      584.34      596.33     39.37 o 
   9   1  10      208.09      180.88     15.94 o 
  11   1  10     1201.58     1290.85     58.59 o 
  13   1  10      552.42      560.20     37.04 o 
  15   1  10      183.41      151.67     16.60 o 
 -16   2  10      105.78      131.81     13.45 o 
 -14   2  10      421.31      491.58     31.67 o 
 -12   2  10      679.81      720.97     42.42 o 
 -10   2  10       24.92       20.71     13.21 o 
  -8   2  10     3543.22     3354.70     73.55 o 
  -6   2  10     1997.27     1938.52     68.46 o 
  -4   2  10     1697.03     1665.57     60.73 o 
  -2   2  10     1168.12     1321.09     28.63 o 
   0   2  10     2410.20     2169.95     31.80 o 
   2   2  10     1119.61     1225.43     41.92 o 
   4   2  10     1687.24     1692.50     80.07 o 
   6   2  10     1987.40     1922.67     70.85 o 
   8   2  10     3666.26     3356.00    161.86 o 
  10   2  10       16.89        7.83     12.54 o 
  12   2  10      667.21      667.25     40.84 o 
  14   2  10      441.86      517.09     32.44 o 
  16   2  10      100.75       99.99     11.65 o 
 -15   3  10       44.47       31.18      9.62 o 
 -13   3  10      460.62      447.39     32.56 o 
 -11   3  10       50.99       49.74     15.76 o 
  -9   3  10     1127.68     1304.13     39.95 o 
  -7   3  10      818.36      852.88     44.79 o 
  -5   3  10      504.92      521.49     35.52 o 
  -3   3  10      131.45      149.96     13.87 o 
  -1   3  10      692.26      751.53     26.47 o 
   1   3  10      708.79      757.10     26.31 o 
   3   3  10      106.78      127.69     16.55 o 
   5   3  10      557.44      580.95     25.79 o 
   7   3  10      860.84      871.87     48.77 o 
   9   3  10     1133.74     1237.73     40.42 o 
  11   3  10       55.45       64.01     15.92 o 
  13   3  10      470.63      443.11     32.24 o 
  15   3  10       50.47       34.44      9.85 o 
 -14   4  10      500.91      512.44     31.27 o 
 -12   4  10     1218.18     1324.35     56.66 o 
 -10   4  10      394.38      385.93     32.73 o 
  -8   4  10     1033.58      995.58     34.40 o 
  -6   4  10     6175.80     5984.51    125.16 o 
  -4   4  10    14599.23    14594.86    183.31 o 
  -2   4  10     2008.20     1869.10     42.82 o 
   0   4  10      860.80      806.46     27.02 o 
   2   4  10     2066.46     2027.53     71.87 o 
   4   4  10    14756.06    15389.33    212.06 o 
   6   4  10     5938.50     5985.30    154.80 o 
   8   4  10     1100.65     1017.97     47.01 o 
  10   4  10      370.45      361.12     32.15 o 
  12   4  10     1187.29     1167.35     53.51 o 
  14   4  10      500.83      526.28     31.17 o 
 -15   5  10      112.29       94.12     12.67 o 
 -13   5  10      109.03      143.09     13.23 o 
 -11   5  10      663.86      656.29     40.03 o 
  -9   5  10      342.51      378.60     30.74 o 
  -7   5  10      118.77      164.31     20.89 o 
  -5   5  10     1704.72     1650.92     42.11 o 
  -3   5  10      366.07      309.76     18.19 o 
  -1   5  10     1137.39     1179.57     33.30 o 
   1   5  10     1158.50     1296.80     51.04 o 
   3   5  10      376.55      419.53     29.75 o 
   5   5  10     1692.41     1718.37     59.32 o 
   7   5  10      130.33      154.84     14.70 o 
   9   5  10      366.66      335.30     30.75 o 
  11   5  10      658.24      516.81     36.90 o 
  13   5  10      111.54      137.52     19.07 o 
  15   5  10      110.14       88.24     12.29 o 
 -14   6  10      373.19      432.86     27.07 o 
 -12   6  10     1921.63     1954.82     66.55 o 
 -10   6  10      152.64      174.68     21.88 o 
  -8   6  10     1716.57     1614.02     61.24 o 
  -6   6  10     3090.45     2912.12     57.34 o 
  -4   6  10     5889.01     5569.61     80.50 o 
  -2   6  10      955.77      844.00     32.28 o 
   0   6  10     4713.63     4580.69     68.31 o 
   2   6  10      845.20      871.08     42.25 o 
   4   6  10     5889.71     5834.38    117.13 o 
   6   6  10     3075.23     3094.88     82.80 o 
   8   6  10     1748.81     1649.58     83.06 o 
  10   6  10      176.93      171.59     22.79 o 
  12   6  10     1866.52     1705.25     43.11 o 
  14   6  10      355.50      386.05     25.78 o 
 -15   7  10      307.42      318.40     18.96 o 
 -13   7  10      982.87     1064.55     31.01 o 
 -11   7  10     2511.25     2812.46     80.75 o 
  -7   7  10     2003.74     1841.88     45.32 o 
  -5   7  10     4304.28     4038.70     72.19 o 
  -3   7  10     7334.11     6904.79    159.99 o 
  -1   7  10     6866.56     6894.92    193.10 o 
   1   7  10     6931.47     6994.15    130.09 o 
   3   7  10     7169.19     6908.94    130.95 o 
   5   7  10     4331.66     4174.43     97.88 o 
   7   7  10     1967.80     1843.50     71.98 o 
   9   7  10     3533.66     3404.79    101.57 o 
  11   7  10     2534.31     2386.63     79.55 o 
  13   7  10      922.62      951.14     31.21 o 
  15   7  10      320.48      319.31     19.21 o 
 -14   8  10       24.69       47.37      9.26 o 
 -12   8  10      256.13      310.76     26.65 o 
  -6   8  10      626.05      686.74     27.42 o 
  -4   8  10      269.73      248.66     16.50 o 
  -2   8  10       85.94      158.40     65.64 o 
   0   8  10      998.88      975.74     44.70 o 
   2   8  10       75.71       76.17     15.86 o 
   4   8  10      286.97      269.83     25.34 o 
   6   8  10      602.74      604.45     37.09 o 
   8   8  10      573.32      556.32     41.70 o 
  10   8  10     1011.15      981.77     52.92 o 
  12   8  10      253.29      214.67     15.70 o 
  14   8  10       25.10       29.44      8.72 o 
 -13   9  10      134.56      141.17     16.79 o 
 -11   9  10      871.02     1003.86     47.37 o 
  -7   9  10      671.48      684.06     37.46 o 
  -5   9  10     1199.16     1106.77     47.27 o 
  -3   9  10     3531.77     3125.39     81.32 o 
  -1   9  10     1661.80     1783.21     60.67 o 
   1   9  10     1582.45     1710.43     60.81 o 
   3   9  10     3492.42     3150.18     84.93 o 
   5   9  10     1261.16     1257.74     52.32 o 
   7   9  10      593.80      598.88     27.92 o 
   9   9  10     1081.22      972.98     53.84 o 
  11   9  10      855.06      783.24     44.24 o 
  13   9  10      157.13      128.71     14.44 o 
 -12  10  10      669.44      728.33     37.17 o 
 -10  10  10      417.93      491.96     34.98 o 
  -6  10  10     1603.29     1532.46     56.26 o 
  -4  10  10     1248.89      986.15     45.08 o 
  -2  10  10      111.33      134.24     17.94 o 
   0  10  10      331.73      300.83     26.83 o 
   2  10  10      152.16      209.27     22.71 o 
   4  10  10     1241.07      996.29     47.11 o 
   6  10  10     1730.51     1694.25     48.04 o 
   8  10  10      607.17      540.31     41.71 o 
  10  10  10      457.48      472.45     36.43 o 
  12  10  10      704.75      742.36     27.04 o 
  14  10  10       78.60       69.51     10.83 o 
 -13  11  10      310.67      290.87     20.72 o 
 -11  11  10      351.33      382.10     29.29 o 
  -9  11  10      989.42     1124.90     52.54 o 
  -7  11  10      835.66      800.67     44.01 o 
  -5  11  10      516.31      454.12     22.31 o 
  -3  11  10     3420.19     3132.82     82.32 o 
  -1  11  10      471.27      451.90     30.85 o 
   1  11  10      423.72      379.28     29.57 o 
   3  11  10     3374.88     3086.43     84.17 o 
   5  11  10      636.76      502.13     20.64 o 
   7  11  10      720.46      724.37     50.00 o 
   9  11  10     1050.83     1085.73     57.11 o 
  13  11  10      289.08      285.20     21.52 o 
 -12  12  10      101.09       72.77     13.68 o 
 -10  12  10      300.63      245.22     25.71 o 
  -8  12  10      467.21      411.74     32.88 o 
  -6  12  10      520.01      488.33     34.73 o 
  -4  12  10      642.52      581.06     20.27 o 
  -2  12  10        0.62        2.40      7.39 o 
   0  12  10       17.50        0.96     10.03 o 
   2  12  10        1.06        4.42     13.96 o 
   4  12  10      668.91      588.74     34.62 o 
   6  12  10      550.43      502.27     26.34 o 
  12  12  10      117.40      113.53     15.63 o 
  14  12  10       96.54       91.79     10.70 o 
 -13  13  10     1000.31     1006.47     34.49 o 
 -11  13  10     1497.45     1420.58     52.44 o 
  -9  13  10     1865.80     1922.95     67.51 o 
  -7  13  10      794.45      752.14     42.90 o 
  -5  13  10     1164.48     1145.52     51.81 o 
  -3  13  10     5839.69     5629.87    104.05 o 
  -1  13  10     1857.75     1722.60     43.69 o 
   1  13  10     1851.96     1677.98     43.20 o 
   3  13  10     5920.11     5484.37     82.74 o 
   5  13  10     1253.91     1248.93     52.43 o 
  13  13  10     1072.09     1019.10     36.86 o 
 -12  14  10        6.17        9.37      8.34 o 
 -10  14  10      278.87      260.36     24.91 o 
  -8  14  10       21.16       45.65     15.81 o 
  -6  14  10      241.95      182.28     21.86 o 
  -4  14  10       67.33       48.31      9.16 o 
  -2  14  10      538.37      543.58     20.04 o 
   0  14  10       26.82       42.04      9.38 o 
   2  14  10      543.10      565.01     25.47 o 
   4  14  10       65.05       77.25     16.54 o 
   6  14  10      238.05      196.64     21.17 o 
  12  14  10        6.86       22.80      9.65 o 
 -11  15  10        3.59       -8.00     11.01 o 
  -9  15  10       17.50       14.20     12.62 o 
  -7  15  10       60.37       50.40     13.78 o 
  -5  15  10      617.58      500.48     34.08 o 
  -3  15  10       29.52       33.78      8.85 o 
  -1  15  10      236.24      199.51     18.15 o 
   1  15  10      230.51      230.68     24.61 o 
   3  15  10       29.74       22.44     11.88 o 
   5  15  10      611.16      515.86     33.93 o 
  11  15  10        3.90        3.89      8.14 o 
  13  15  10       51.58       46.72      8.07 o 
 -12  16  10       45.45       62.21     10.03 o 
 -10  16  10       37.62       37.54     11.47 o 
  -8  16  10       85.56       69.87     15.56 o 
  -6  16  10      115.84       91.94     17.38 o 
  -4  16  10      338.91      357.50     25.49 o 
  -2  16  10      716.73      634.79     38.73 o 
   0  16  10      410.55      409.71     32.28 o 
   2  16  10      709.02      629.57     39.13 o 
   4  16  10      324.74      294.17     26.72 o 
   6  16  10      115.57       93.46     16.40 o 
  12  16  10       46.85       49.26      9.14 o 
 -11  17  10      646.94      679.43     29.93 o 
  -9  17  10      551.41      599.28     34.39 o 
  -7  17  10      371.00      301.99     26.63 o 
  -5  17  10      159.76      135.73     19.57 o 
  -3  17  10     1113.24     1083.26     44.13 o 
  -1  17  10     1383.56     1303.58     55.01 o 
   1  17  10     1552.21     1359.67     56.52 o 
   3  17  10     1145.57     1032.78     48.74 o 
   5  17  10      131.19      148.82     19.77 o 
  11  17  10      649.40      641.16     28.50 o 
 -10  18  10       40.19       44.08     11.77 o 
  -8  18  10      133.61      127.26     17.83 o 
  -6  18  10      152.44      128.96     18.95 o 
  -4  18  10       37.58       18.17     11.31 o 
  -2  18  10      425.78      399.16     30.25 o 
   0  18  10        1.58       -2.60     12.77 o 
   2  18  10      454.22      403.82     31.59 o 
   4  18  10       27.19       18.37     11.36 o 
   6  18  10      147.16      145.86     18.11 o 
  10  18  10       41.67       33.39      9.32 o 
  -9  19  10      121.01      117.66     15.02 o 
  -7  19  10      199.70      226.14     21.40 o 
  -5  19  10      568.84      523.25     32.06 o 
  -3  19  10      207.66      218.19     15.61 o 
  -1  19  10      472.46      457.05     31.68 o 
   1  19  10      499.79      434.44     31.74 o 
   3  19  10      226.61      250.11     24.86 o 
   5  19  10      620.31      569.09     33.52 o 
 -10  20  10      102.04       78.95     10.22 o 
  -8  20  10      167.33      167.05     16.70 o 
  -6  20  10      619.93      685.99     34.55 o 
  -4  20  10      250.68      352.32     25.43 o 
  -2  20  10      434.74      473.18     31.32 o 
   0  20  10       20.85       37.89     13.74 o 
   2  20  10      403.69      448.44     31.67 o 
   4  20  10      270.51      342.87     26.75 o 
   6  20  10      606.90      659.15     32.54 o 
  -9  21  10       72.18       95.15     11.22 o 
  -7  21  10       53.57       54.28     11.65 o 
  -5  21  10       43.34       28.92     10.14 o 
  -3  21  10      400.81      413.43     18.85 o 
  -1  21  10      404.60      468.33     30.41 o 
   1  21  10      422.67      488.68     32.09 o 
   3  21  10      407.60      454.19     29.73 o 
   5  21  10       35.96       52.18     12.78 o 
  -8  22  10        9.22       36.86      8.66 o 
  -6  22  10       64.36       62.26     11.59 o 
  -4  22  10       98.05       85.45     12.67 o 
  -2  22  10       70.20       66.96     12.83 o 
   0  22  10       85.07       64.59     13.95 o 
   2  22  10       68.16       86.26     14.89 o 
   4  22  10       95.62       81.78     13.93 o 
   6  22  10       65.71       59.88      9.82 o 
  -7  23  10       78.20       85.22     10.37 o 
  -5  23  10       99.45      100.58     12.06 o 
  -3  23  10      426.54      439.60     16.50 o 
  -1  23  10      255.97      218.50     19.30 o 
   1  23  10      259.17      204.01     19.33 o 
   3  23  10      449.60      480.32     27.20 o 
   5  23  10      111.90      104.11     12.84 o 
  -4  24  10      539.94      609.67     24.01 o 
  -2  24  10      237.06      239.84     17.43 o 
   0  24  10       26.19       21.33      9.01 o 
   2  24  10      246.37      243.83     19.19 o 
   4  24  10      555.44      596.14     26.25 o 
  -1  25  10       24.56       15.52      6.76 o 
   1  25  10       24.69        5.25      6.71 o 
   3  25  10       79.83       79.91     10.57 o 
   2   0  11        1.26        1.75     16.82 o 
   4   0  11      102.86      101.90     13.28 o 
   6   0  11       25.24       28.20     14.22 o 
   8   0  11        9.43        6.97      8.49 o 
  10   0  11      377.79      303.13     29.73 o 
  12   0  11      234.76      263.37     26.77 o 
  14   0  11        1.08       -0.74      8.92 o 
 -15   1  11       48.93       72.16     11.56 o 
 -13   1  11      779.33      929.96     44.20 o 
 -11   1  11      558.46      522.07     36.95 o 
  -9   1  11      878.67      935.14     50.15 o 
  -7   1  11     1211.87     1297.96     68.99 o 
  -5   1  11     4765.96     4690.64    111.35 o 
  -3   1  11     3930.10     3720.23     66.21 o 
  -1   1  11     3789.12     4054.83     66.06 o 
   1   1  11     3894.47     3981.12     54.31 o 
   3   1  11     4076.48     3871.95     67.65 o 
   5   1  11     4815.24     4583.28    112.05 o 
   7   1  11     1068.05     1082.03     37.61 o 
   9   1  11      836.76      820.60     47.28 o 
  11   1  11      571.57      544.75     38.43 o 
  13   1  11      787.90      876.45     43.29 o 
  15   1  11       44.09       57.52      9.88 o 
 -14   2  11        8.49        4.34      5.50 o 
 -12   2  11      142.31      161.62     21.53 o 
 -10   2  11      409.80      417.14     33.64 o 
  -8   2  11      219.81      198.89     16.65 o 
  -6   2  11      193.68      196.41     17.24 o 
  -4   2  11      244.68      242.00     17.71 o 
  -2   2  11      361.65      390.37     20.89 o 
   0   2  11       45.76       52.89      9.71 o 
   2   2  11      367.29      444.44     17.82 o 
   4   2  11      246.46      217.65     25.65 o 
   6   2  11      190.66      200.92     17.13 o 
   8   2  11      227.16      219.55     17.77 o 
  10   2  11      415.32      417.82     34.54 o 
  12   2  11      134.09      166.68     22.15 o 
  14   2  11       11.61       -4.15      9.08 o 
 -15   3  11      260.85      274.10     18.70 o 
 -13   3  11     1474.63     1650.58     57.54 o 
 -11   3  11     2517.51     2362.99     76.51 o 
  -9   3  11     1298.68     1287.56     57.12 o 
  -7   3  11     1397.53     1357.10     87.80 o 
  -5   3  11     4799.94     4720.83     81.76 o 
  -3   3  11     2610.40     2428.49     52.09 o 
  -1   3  11     3631.82     3773.81     71.69 o 
   1   3  11     3577.27     3739.49     52.84 o 
   3   3  11     2700.00     2523.97     54.29 o 
   5   3  11     4668.74     4550.46    114.47 o 
   7   3  11     1508.58     1419.88     44.09 o 
   9   3  11     1528.69     1443.89     63.76 o 
  11   3  11     2412.96     2183.23     75.24 o 
  13   3  11     1494.40     1595.00     57.12 o 
  15   3  11      268.02      289.59     19.21 o 
 -14   4  11       52.01       61.37      7.82 o 
 -12   4  11      977.59      940.04     45.61 o 
 -10   4  11      526.18      534.74     36.60 o 
  -8   4  11      385.06      429.02     32.48 o 
  -6   4  11     2002.55     1942.27     38.83 o 
  -4   4  11     1947.33     1953.47     82.08 o 
  -2   4  11     3838.26     3773.39    101.43 o 
   0   4  11     1088.23     1052.86     47.92 o 
   2   4  11     3916.44     4018.42     96.59 o 
   4   4  11     1886.57     2049.11     70.52 o 
   6   4  11     2053.58     1888.89     50.52 o 
   8   4  11      447.70      428.08     35.51 o 
  10   4  11      511.96      500.66     37.35 o 
  12   4  11      925.31      818.57     44.14 o 
  14   4  11       69.64       70.14     12.44 o 
 -13   5  11       71.45       71.08      9.26 o 
 -11   5  11       66.18      133.16     19.18 o 
  -9   5  11      408.12      318.18     28.43 o 
  -7   5  11     1984.05     2025.65     48.55 o 
  -5   5  11      300.36      281.06     18.37 o 
  -3   5  11      151.33      153.79     13.78 o 
  -1   5  11      546.33      631.94     25.37 o 
   1   5  11      536.96      602.80     36.50 o 
   3   5  11      142.88      183.99     21.63 o 
   5   5  11      307.60      313.74     26.18 o 
   7   5  11     1994.69     1990.88     53.36 o 
   9   5  11      420.55      315.93     31.02 o 
  11   5  11       67.64      122.56     19.86 o 
  13   5  11       66.73       66.03     13.93 o 
  15   5  11       54.00       37.68      8.13 o 
 -14   6  11      330.38      330.98     14.48 o 
 -12   6  11       29.29       53.93     10.22 o 
 -10   6  11      634.19      663.19     39.02 o 
  -6   6  11      599.09      609.67     26.38 o 
  -4   6  11     2221.62     2018.83     47.30 o 
  -2   6  11     1425.38     1391.64     38.23 o 
   0   6  11      127.37      126.71     19.01 o 
   2   6  11     1330.85     1294.48     53.44 o 
   4   6  11     2344.42     2332.03     72.51 o 
   6   6  11      654.66      695.98     32.93 o 
   8   6  11      249.15      283.64     29.77 o 
  10   6  11      678.10      605.71     41.58 o 
  12   6  11       24.96       53.26     14.62 o 
  14   6  11      352.75      313.75     21.58 o 
 -13   7  11      866.94      931.68     26.79 o 
 -11   7  11     1222.07     1251.68     50.21 o 
  -5   7  11     1119.40     1043.41     34.04 o 
  -3   7  11      741.64      683.67     27.23 o 
  -1   7  11     1409.57     1281.48     67.57 o 
   1   7  11     1561.16     1434.50     57.40 o 
   3   7  11      721.32      675.59     39.17 o 
   5   7  11     1137.78     1082.98     35.32 o 
   7   7  11     1799.42     1676.48     71.21 o 
   9   7  11      305.20      325.10     32.05 o 
  11   7  11     1197.74     1119.39     52.72 o 
  13   7  11      851.13      832.26     38.23 o 
 -14   8  11      345.55      355.68     19.06 o 
 -12   8  11      225.58      228.43     22.95 o 
  -6   8  11      215.69      222.60     22.51 o 
  -4   8  11     1125.76      944.69     45.05 o 
  -2   8  11     1540.07     1540.97     58.06 o 
   0   8  11      103.74      102.89     17.02 o 
   2   8  11     1504.74     1624.76     61.18 o 
   4   8  11     1044.27      911.26     38.42 o 
   6   8  11      219.23      218.71     17.65 o 
   8   8  11      171.10      123.73     19.89 o 
  10   8  11       53.18       61.90     14.70 o 
  12   8  11      207.62      191.53     27.16 o 
  14   8  11      324.99      319.91     19.65 o 
 -13   9  11      863.84      793.41     33.26 o 
 -11   9  11      230.68      239.93     24.49 o 
  -5   9  11     2756.16     2691.78     77.08 o 
  -3   9  11     1234.71     1364.31     79.11 o 
  -1   9  11     1358.65     1305.47     53.54 o 
   1   9  11     1388.04     1390.73     56.45 o 
   3   9  11     1130.22     1177.54     38.13 o 
   5   9  11     2853.73     2828.66     65.82 o 
   7   9  11     1069.02     1042.29     57.98 o 
   9   9  11      304.95      277.31     29.65 o 
  11   9  11      234.44      212.34     23.06 o 
  13   9  11      819.06      778.28     23.33 o 
 -12  10  11     1020.98     1114.50     43.50 o 
 -10  10  11     1035.65     1043.05     49.01 o 
  -8  10  11      368.42      355.82     30.07 o 
  -4  10  11     4764.49     4552.78    162.12 o 
  -2  10  11     3753.81     3252.59     60.41 o 
   0  10  11     2517.43     2107.51     52.08 o 
   2  10  11     3549.57     3121.18     51.88 o 
   4  10  11     5044.47     4808.10    131.59 o 
   6  10  11     3295.89     3424.85    110.18 o 
   8  10  11      370.14      317.77     32.68 o 
  10  10  11     1079.27     1156.72     54.88 o 
  12  10  11     1060.68     1126.61     31.14 o 
 -13  11  11        5.52       -0.09      7.18 o 
 -11  11  11      237.36      253.26     23.25 o 
  -9  11  11        1.75       26.76     13.94 o 
  -7  11  11      133.91      129.23     20.54 o 
  -5  11  11       82.94      103.50     18.08 o 
  -3  11  11      114.80      102.73      9.78 o 
  -1  11  11      532.88      601.22     22.76 o 
   1  11  11      543.13      606.77     26.29 o 
   3  11  11      106.49      103.88     12.17 o 
   5  11  11       87.81       61.98     13.61 o 
   7  11  11      129.66      109.08     21.30 o 
   9  11  11        1.54       -8.32     12.35 o 
  11  11  11      233.36      236.53     22.81 o 
  13  11  11        5.78       12.35      7.31 o 
 -12  12  11      119.19       94.52     13.75 o 
 -10  12  11      209.83      240.89     23.97 o 
  -8  12  11       96.23      103.08     19.38 o 
  -6  12  11      162.67      147.03     20.65 o 
  -4  12  11      198.39      201.70     15.91 o 
  -2  12  11     2198.77     2227.67     50.64 o 
   0  12  11       15.14        1.95      7.68 o 
   2  12  11     2284.83     2275.13     51.14 o 
   4  12  11      196.17      191.84     22.43 o 
   6  12  11      173.52      126.55     18.17 o 
  12  12  11      129.41       85.04     12.79 o 
 -11  13  11       10.74       -0.40      9.56 o 
  -9  13  11      121.48      161.66     21.96 o 
  -7  13  11       86.79       90.92     18.24 o 
  -5  13  11       56.88       56.43     14.13 o 
  -3  13  11       22.00       36.36     12.48 o 
  -1  13  11      870.68      786.48     42.31 o 
   1  13  11      844.85      755.51     41.96 o 
   3  13  11       27.72       49.30     14.87 o 
   5  13  11       62.70       40.97     12.75 o 
  13  13  11       68.00       59.06      8.69 o 
 -12  14  11      582.35      620.61     26.97 o 
 -10  14  11     1004.25     1003.31     43.10 o 
  -8  14  11      462.72      569.91     35.61 o 
  -6  14  11      619.83      689.85     40.01 o 
  -4  14  11     2444.95     2539.08     53.49 o 
  -2  14  11     1490.04     1632.60     61.41 o 
   0  14  11        2.34       -0.18     11.71 o 
   2  14  11     1429.46     1423.42     57.66 o 
   4  14  11     2456.36     2437.83     75.05 o 
   6  14  11      592.23      658.57     36.44 o 
  12  14  11      576.71      595.68     26.96 o 
 -11  15  11        0.83       -8.40      8.75 o 
  -9  15  11      223.55      239.02     22.70 o 
  -7  15  11       94.10       99.39     17.59 o 
  -5  15  11        5.83       -0.35     10.93 o 
  -3  15  11     1909.84     1816.69     44.65 o 
  -1  15  11      507.52      379.70     30.26 o 
   1  15  11      490.56      436.66     32.64 o 
   3  15  11     1926.31     1755.87     63.74 o 
   5  15  11        6.15        1.90     10.90 o 
  11  15  11        0.61        5.07      6.88 o 
 -10  16  11      805.17      917.83     37.43 o 
  -8  16  11      546.21      586.98     34.01 o 
  -6  16  11      482.48      490.56     32.52 o 
  -4  16  11     2329.52     2406.06     50.47 o 
  -2  16  11     2836.71     2872.47     81.92 o 
   0  16  11       86.35       89.56     17.45 o 
   2  16  11     2987.54     2905.57     83.38 o 
   4  16  11     2315.77     2289.45     71.12 o 
   6  16  11      506.35      520.25     31.84 o 
 -11  17  11       44.08       47.43      8.78 o 
  -9  17  11      154.78      174.00     17.79 o 
  -7  17  11       70.77       69.71     15.06 o 
  -5  17  11      395.67      375.93     28.13 o 
  -3  17  11      722.96      848.59     29.41 o 
  -1  17  11      482.90      393.99     30.65 o 
   1  17  11      511.79      452.71     32.44 o 
   3  17  11      726.16      808.88     42.16 o 
   5  17  11      387.06      390.32     28.33 o 
  11  17  11       38.56       42.66      7.72 o 
 -10  18  11        9.85       24.71      8.72 o 
  -8  18  11       61.91       55.13     12.41 o 
  -6  18  11        4.76        9.19     10.72 o 
  -4  18  11      117.58      124.51     11.98 o 
  -2  18  11      197.32      206.55     22.06 o 
   0  18  11      307.33      283.71     26.13 o 
   2  18  11      204.23      186.46     21.69 o 
   4  18  11      105.72      119.47     18.27 o 
   6  18  11        6.70       18.10      9.94 o 
  10  18  11       12.75       15.08      6.38 o 
  -9  19  11       66.57       46.56      9.17 o 
  -7  19  11      132.17      129.11     15.17 o 
  -5  19  11      302.69      275.11     22.15 o 
  -3  19  11      343.25      410.14     20.02 o 
  -1  19  11      186.93      176.32     20.99 o 
   1  19  11      181.89      174.33     21.69 o 
   3  19  11      324.68      382.26     28.21 o 
   5  19  11      313.31      311.55     23.94 o 
   9  19  11       69.32       59.51      9.24 o 
  -8  20  11      271.97      316.74     19.63 o 
  -6  20  11      167.24      185.73     17.51 o 
  -4  20  11      758.84      773.78     34.17 o 
  -2  20  11      618.39      602.10     33.39 o 
   0  20  11      154.68      138.83     18.44 o 
   2  20  11      701.46      739.07     37.73 o 
   4  20  11      737.34      755.17     36.02 o 
   6  20  11      159.07      179.22     16.37 o 
   8  20  11      278.21      272.29     16.87 o 
  -7  21  11        5.64       10.93      7.41 o 
  -5  21  11       88.69      105.79     13.15 o 
  -3  21  11      113.72      118.27     14.41 o 
  -1  21  11      283.19      265.93     22.44 o 
   1  21  11      327.82      293.74     23.85 o 
   3  21  11      116.92      152.62     17.42 o 
   5  21  11       92.38       99.62     13.13 o 
  -6  22  11        9.07       10.13      6.23 o 
  -4  22  11      140.61      145.32     13.38 o 
  -2  22  11      405.46      364.33     23.23 o 
   0  22  11        3.32        3.38      9.14 o 
   2  22  11      414.44      356.73     23.75 o 
   4  22  11      154.14      156.87     15.58 o 
  -1  23  11      469.96      519.53     25.53 o 
   1  23  11      480.47      532.98     27.00 o 
   3  23  11      556.74      579.12     26.80 o 
   0  24  11        0.06       -3.38      6.94 o 
   2  24  11       25.14       16.15      7.26 o 
   0   0  12     7046.41     7292.95    137.24 o 
   2   0  12     4415.62     4013.87    122.11 o 
   4   0  12     3911.38     3690.99     88.03 o 
   6   0  12     1548.63     1765.58     51.06 o 
   8   0  12     1704.66     1733.44     68.86 o 
  10   0  12     4138.43     4522.61    111.65 o 
  12   0  12     2523.23     2777.01     78.76 o 
  14   0  12      656.00      585.30     42.36 o 
 -13   1  12      121.32      167.06     18.88 o 
 -11   1  12      362.68      434.58     33.19 o 
  -9   1  12      471.41      476.24     35.57 o 
  -7   1  12       21.84       42.93     14.62 o 
  -5   1  12      187.67      226.36     14.00 o 
  -3   1  12      114.16       98.16     11.99 o 
  -1   1  12       86.28      123.81     12.17 o 
   1   1  12       75.99      131.75     10.47 o 
   3   1  12      116.65      102.54     12.14 o 
   5   1  12      173.63      187.36     13.12 o 
   7   1  12       27.90       36.83     13.93 o 
   9   1  12      465.04      462.78     36.37 o 
  11   1  12      387.16      415.74     32.98 o 
  13   1  12      104.11      159.19     19.37 o 
 -14   2  12      111.85      127.68      9.20 o 
 -12   2  12      466.57      484.23     32.33 o 
 -10   2  12      479.73      491.25     35.63 o 
  -8   2  12      135.23      156.24     22.33 o 
  -6   2  12      901.45      826.28     25.81 o 
  -4   2  12     1596.20     1573.92     36.89 o 
  -2   2  12        9.62       20.47     12.25 o 
   0   2  12     1163.68     1208.04     52.51 o 
   2   2  12       11.27       21.36     29.70 o 
   4   2  12     1689.37     1637.84     44.65 o 
   6   2  12      958.15      880.28     34.23 o 
   8   2  12      157.81      151.47     22.01 o 
  10   2  12      509.00      509.51     37.43 o 
  12   2  12      453.51      447.75     31.96 o 
  14   2  12       95.54       98.56     12.76 o 
 -13   3  12      157.01      158.90     12.13 o 
 -11   3  12      344.60      441.09     32.15 o 
  -9   3  12      137.56      102.96     17.79 o 
  -7   3  12      273.01      316.05     28.37 o 
  -5   3  12     1027.67     1178.17     35.02 o 
  -3   3  12      321.20      289.75     15.39 o 
  -1   3  12      152.73      135.34     12.96 o 
   1   3  12      161.23      158.94     36.51 o 
   3   3  12      324.99      309.51     15.99 o 
   5   3  12     1044.60     1194.59     31.69 o 
   7   3  12      285.42      319.39     30.93 o 
   9   3  12      136.38       92.26     18.02 o 
  11   3  12      350.69      451.09     34.06 o 
  13   3  12      152.39      172.47     18.71 o 
 -14   4  12      297.21      267.09     18.17 o 
 -12   4  12     1225.81     1319.55     50.39 o 
 -10   4  12      891.01     1020.57     49.04 o 
  -8   4  12     1751.73     1870.54     68.56 o 
  -6   4  12       16.67       11.92      9.86 o 
  -4   4  12      480.41      377.57     17.85 o 
  -2   4  12     1334.92     1237.14     37.00 o 
   0   4  12      352.68      256.22     24.88 o 
   2   4  12     1377.90     1338.63     40.58 o 
   4   4  12      420.17      315.48     21.76 o 
   6   4  12        2.42       -8.39     13.56 o 
   8   4  12     1690.28     1611.12     67.86 o 
  10   4  12      912.81      956.20     50.21 o 
  12   4  12     1212.01     1238.83     50.40 o 
  14   4  12      282.94      268.77     19.11 o 
 -13   5  12       63.85       67.19     10.03 o 
 -11   5  12      214.09      215.23     22.47 o 
  -9   5  12      311.00      325.99     28.25 o 
  -5   5  12      244.05      236.89     16.95 o 
  -3   5  12      943.50      961.06     30.97 o 
  -1   5  12      161.13      159.63     13.73 o 
   1   5  12      154.83      179.62     16.57 o 
   3   5  12      916.83      899.02     45.84 o 
   5   5  12      226.70      233.04     24.33 o 
   7   5  12      937.56      823.23     49.19 o 
   9   5  12      292.17      291.42     29.83 o 
  11   5  12      218.52      214.18     24.28 o 
  13   5  12       54.54       62.29     12.59 o 
 -12   6  12     2165.60     2249.15     57.01 o 
 -10   6  12      753.13      800.64     40.63 o 
  -4   6  12     1459.63     1521.95     35.77 o 
  -2   6  12     1483.46     1465.74     42.59 o 
   0   6  12     3352.32     3100.53     63.41 o 
   2   6  12     1315.35     1323.46    133.73 o 
   4   6  12     1626.07     1812.13     48.30 o 
   6   6  12     2078.33     1771.05     73.10 o 
   8   6  12      350.74      396.98     35.16 o 
  10   6  12      797.51      769.48     44.84 o 
  12   6  12     2143.94     2040.83     63.89 o 
 -13   7  12      785.10      796.12     31.87 o 
 -11   7  12      688.34      751.10     38.29 o 
  -3   7  12     1225.46     1025.86     28.77 o 
  -1   7  12      785.50      741.93     30.85 o 
   1   7  12      648.99      563.43     27.34 o 
   3   7  12     1281.53     1119.87     77.08 o 
   5   7  12     3747.63     3527.34     67.30 o 
   7   7  12      776.41      698.94     46.44 o 
   9   7  12      196.38      191.39     24.93 o 
  11   7  12      711.59      749.85     41.13 o 
  13   7  12      779.32      778.63     33.81 o 
 -12   8  12       32.93       35.09     10.72 o 
 -10   8  12      649.60      642.37     37.63 o 
  -2   8  12      102.24       89.15     12.39 o 
   0   8  12       47.29      109.22     13.23 o 
   2   8  12      108.68      108.04     14.63 o 
   4   8  12      299.14      268.07     15.39 o 
   6   8  12        5.41        9.11     12.80 o 
   8   8  12      137.34      132.94     22.06 o 
  10   8  12      652.29      600.51     39.15 o 
  12   8  12       32.64       53.45     10.72 o 
 -13   9  12      150.14      154.37     13.88 o 
 -11   9  12       54.07       50.51     13.51 o 
  -9   9  12      492.10      501.16     34.33 o 
  -3   9  12     2349.61     2364.70     55.60 o 
  -1   9  12      286.72      274.84     19.89 o 
   1   9  12      339.35      302.41     16.24 o 
   3   9  12     2324.38     2320.31     44.38 o 
   5   9  12     2140.07     2152.34     52.74 o 
   7   9  12      237.64      226.23     19.13 o 
   9   9  12      508.66      438.30     35.56 o 
  11   9  12       42.90       44.80     13.79 o 
 -12  10  12      536.23      531.82     27.39 o 
 -10  10  12      188.72      224.57     23.26 o 
  -8  10  12      172.18      164.62     21.98 o 
  -6  10  12      267.58      244.04     25.31 o 
  -4  10  12      335.62      324.97     19.40 o 
  -2  10  12      174.44      156.20     15.74 o 
   0  10  12     1537.48     1523.47     36.02 o 
   2  10  12      185.92      166.56     16.35 o 
   4  10  12      313.82      304.88     20.51 o 
   8  10  12      178.16      160.95     23.48 o 
  10  10  12      169.16      185.04     21.87 o 
  12  10  12      530.19      493.62     25.11 o 
 -11  11  12      236.44      207.80     19.55 o 
  -9  11  12      668.94      697.00     39.11 o 
  -7  11  12      223.37      288.01     27.70 o 
  -5  11  12     1591.40     1685.30     62.01 o 
  -3  11  12      910.94      977.27     46.38 o 
  -1  11  12       83.19       60.56     14.36 o 
   1  11  12       77.10       59.47     11.10 o 
   3  11  12      917.89      956.44     46.83 o 
   5  11  12     1629.55     1710.21     61.01 o 
 -12  12  12       80.14       75.94     11.05 o 
 -10  12  12       33.26       29.78     12.42 o 
  -8  12  12       23.22       10.25     12.74 o 
  -6  12  12       33.68       62.12     15.17 o 
  -4  12  12      170.61      159.20     14.15 o 
  -2  12  12      125.12      109.78     18.21 o 
   0  12  12       55.36       85.47     17.38 o 
   2  12  12      126.95      110.10     18.89 o 
   4  12  12      157.53      112.85     18.19 o 
   6  12  12       32.36       41.34     10.90 o 
  12  12  12       78.98       72.59      9.85 o 
 -11  13  12      400.72      399.70     23.85 o 
  -9  13  12      200.76      191.92     20.97 o 
  -7  13  12      681.22      701.72     39.13 o 
  -5  13  12     1828.55     1859.65     64.16 o 
  -3  13  12     1656.67     1715.87     62.00 o 
  -1  13  12      616.71      649.27     38.55 o 
   1  13  12      781.87      824.20     43.86 o 
   3  13  12     1623.06     1573.63     60.23 o 
   5  13  12     1850.32     1881.62     63.59 o 
  11  13  12      378.23      372.90     22.56 o 
 -10  14  12        9.51       -2.58      8.87 o 
  -8  14  12      231.81      239.40     23.30 o 
  -6  14  12      112.86       97.25     17.06 o 
  -4  14  12      107.76      118.09     12.33 o 
  -2  14  12       34.68       41.09     12.92 o 
   0  14  12        1.88       16.36     13.57 o 
   2  14  12       38.95       63.21     14.87 o 
   4  14  12      114.41      133.64     18.34 o 
   6  14  12      112.83      142.77     16.85 o 
 -11  15  12      103.43       63.39      9.56 o 
  -9  15  12       96.41      123.17     15.60 o 
  -7  15  12        8.74       23.28     11.05 o 
  -5  15  12        9.77       -3.43     10.59 o 
  -3  15  12       57.36       39.90     12.54 o 
  -1  15  12      205.81      212.43     23.71 o 
   1  15  12      202.99      232.88     24.86 o 
   3  15  12       56.28       63.46     15.36 o 
   5  15  12       10.34       19.53     11.21 o 
  11  15  12      104.31       62.89      9.15 o 
 -10  16  12       87.13      113.51     13.09 o 
  -8  16  12      255.87      242.24     20.84 o 
  -6  16  12       17.07       -1.28      9.93 o 
  -4  16  12        4.70        0.77      6.88 o 
  -2  16  12       38.59        9.45     11.01 o 
   0  16  12       30.01       28.96     13.47 o 
   2  16  12       42.34       45.82     13.76 o 
   4  16  12        5.47       14.51     11.67 o 
   6  16  12       19.10       26.03     10.43 o 
  10  16  12       86.83       89.03     11.16 o 
  -9  17  12      188.34      177.30     15.79 o 
  -7  17  12      772.68      888.65     37.71 o 
  -5  17  12     1133.42     1184.67     45.58 o 
  -3  17  12     1521.22     1435.90     52.40 o 
  -1  17  12       20.24       23.00     12.78 o 
   1  17  12       37.35       44.33     14.12 o 
   3  17  12     1508.26     1335.94     51.92 o 
   5  17  12     1093.05     1068.34     43.21 o 
  -8  18  12       30.05       25.67      7.83 o 
  -6  18  12       70.62       66.92     12.76 o 
  -4  18  12      256.11      213.35     18.93 o 
  -2  18  12       57.65       60.58     14.33 o 
   0  18  12       76.03       85.88     16.05 o 
   2  18  12       66.95       37.99     12.94 o 
   4  18  12      253.78      275.20     22.83 o 
   6  18  12       60.14       93.35     13.58 o 
  -7  19  12       50.86       45.26      9.78 o 
  -5  19  12       40.33       52.18     10.98 o 
  -3  19  12      633.48      599.10     30.79 o 
  -1  19  12        9.49       13.73     10.07 o 
   1  19  12        5.61       -1.98     11.50 o 
   3  19  12      645.14      610.52     32.89 o 
   5  19  12       31.89       38.60     10.43 o 
  -6  20  12       81.22       84.92     10.92 o 
  -2  20  12      572.95      554.45     29.02 o 
   0  20  12       72.80       94.47     14.81 o 
   2  20  12      572.20      586.47     30.72 o 
   4  20  12      258.19      265.21     20.10 o 
   6  20  12       86.92       79.41     10.07 o 
  -3  21  12       50.05       82.43     11.30 o 
  -1  21  12       49.22       48.19     10.81 o 
   1  21  12       39.88       34.76      9.74 o 
   3  21  12       59.15       63.90     11.18 o 
   5  21  12      387.22      399.82     20.46 o 
  -2  22  12      117.65      105.72     11.88 o 
   0  22  12       47.34       43.61      9.60 o 
   2  22  12      116.33      118.47     13.03 o 
   4  22  12       36.15       22.60      7.35 o 
   1  23  12       18.12       24.59      7.59 o 
   2   0  13       99.33       65.99      8.96 o 
   4   0  13       42.17       72.08     12.88 o 
   6   0  13        6.95       -4.20     11.52 o 
   8   0  13      652.12      546.87     38.49 o 
  10   0  13      139.44      155.19     20.96 o 
  12   0  13       85.07       89.35     14.94 o 
 -13   1  13      356.50      354.80     22.92 o 
 -11   1  13      815.78      905.19     43.50 o 
  -9   1  13      641.36      676.53     41.19 o 
  -7   1  13     1056.14     1058.57     53.34 o 
  -5   1  13       32.62       38.13     13.04 o 
  -3   1  13      100.03       99.67     10.07 o 
  -1   1  13      209.41      219.98     16.72 o 
   1   1  13      261.28      239.06     14.11 o 
   3   1  13       59.78       44.15      6.58 o 
   5   1  13       52.41       73.85     17.36 o 
   7   1  13     1155.21     1155.51     56.27 o 
   9   1  13      713.71      785.95     45.41 o 
  11   1  13      791.90      844.09     42.70 o 
  13   1  13      359.93      332.00     22.52 o 
 -12   2  13      109.96      103.25     15.67 o 
 -10   2  13       41.92       78.64     16.46 o 
  -8   2  13       14.15       23.89     10.95 o 
  -6   2  13      282.57      312.72     28.92 o 
  -4   2  13      202.69      221.10     30.25 o 
  -2   2  13       45.12       48.02      6.37 o 
   0   2  13      130.62      115.46     10.84 o 
   2   2  13       46.64       59.97      8.78 o 
   4   2  13      206.12      213.66     17.59 o 
   6   2  13      291.16      292.35     28.84 o 
   8   2  13       15.58       12.47     12.27 o 
  10   2  13       46.08       57.03     15.03 o 
  12   2  13      117.20      104.27     16.30 o 
 -13   3  13     1008.53     1049.97     25.46 o 
 -11   3  13     1901.30     2099.85     65.05 o 
  -9   3  13      581.11      644.11     39.09 o 
  -7   3  13     1624.80     1722.49     66.11 o 
  -5   3  13     1874.66     1959.22     70.47 o 
  -3   3  13      447.55      473.86     19.75 o 
  -1   3  13     1204.45     1109.35     30.40 o 
   1   3  13     1384.31     1324.48     62.18 o 
   3   3  13      372.42      359.38     20.21 o 
   5   3  13     1994.21     1864.15     73.04 o 
   7   3  13     1517.61     1616.12     67.73 o 
   9   3  13      565.94      600.81     40.20 o 
  11   3  13     1946.22     2185.52     68.94 o 
  13   3  13     1013.25     1068.64     39.24 o 
 -12   4  13      269.32      254.16     14.56 o 
 -10   4  13      343.50      335.49     26.94 o 
  -8   4  13       69.53       43.66     13.45 o 
  -4   4  13       31.55       44.95     15.43 o 
  -2   4  13      948.27      849.92     22.55 o 
   0   4  13      811.73      685.50     39.31 o 
   2   4  13      977.24      980.55     34.94 o 
   4   4  13       17.87       31.45     13.85 o 
   6   4  13      131.54      160.05     23.45 o 
   8   4  13       49.56       29.27     15.10 o 
  10   4  13      352.79      353.51     30.66 o 
  12   4  13      289.26      280.82     22.93 o 
 -13   5  13       14.27       31.47      8.28 o 
 -11   5  13      176.62      210.37     19.59 o 
  -9   5  13      287.50      332.60     26.43 o 
  -3   5  13     1012.37      987.40    105.88 o 
  -1   5  13      375.51      350.60     25.67 o 
   1   5  13      369.53      377.80     54.89 o 
   3   5  13     1020.42      979.42     51.91 o 
   5   5  13       74.85       74.32      9.26 o 
   7   5  13      491.02      538.72     40.60 o 
   9   5  13      282.01      295.75     29.15 o 
  11   5  13      185.41      198.90     21.37 o 
  13   5  13       15.87       27.51      8.85 o 
 -12   6  13      225.61      216.53     18.61 o 
  -2   6  13       86.42       81.33     16.72 o 
   0   6  13       33.33       30.66     10.40 o 
   2   6  13       70.39       77.78     16.08 o 
   4   6  13      572.04      551.31     40.51 o 
   6   6  13      501.93      510.90     28.02 o 
   8   6  13      233.28      176.88     24.69 o 
  10   6  13       85.56       87.81     16.35 o 
  12   6  13      217.92      219.76     13.18 o 
 -11   7  13      670.43      731.25     34.88 o 
  -3   7  13     1882.88     1599.26     68.41 o 
  -1   7  13      738.26      654.62     43.72 o 
   1   7  13      716.83      674.28     44.63 o 
   3   7  13     1873.13     1633.17     45.05 o 
   5   7  13     1395.97     1369.24     40.85 o 
   7   7  13      750.27      716.53     32.32 o 
   9   7  13     1058.72     1082.60     36.35 o 
  11   7  13      668.87      695.26     29.17 o 
 -12   8  13      270.85      249.56     18.33 o 
 -10   8  13      735.18      691.40     36.09 o 
  -4   8  13     2301.43     2232.14     68.34 o 
  -2   8  13      159.39       93.05     19.90 o 
   0   8  13      227.62      162.12     24.25 o 
   2   8  13      145.39      108.58     16.03 o 
   4   8  13     2375.80     2228.32     55.89 o 
   6   8  13      130.66      146.42     23.41 o 
   8   8  13      673.32      666.19     40.91 o 
  10   8  13      754.60      760.19     36.93 o 
 -11   9  13      538.76      511.22     27.86 o 
  -9   9  13      145.53      192.57     21.55 o 
  -7   9  13      352.33      321.13     27.35 o 
  -5   9  13      490.69      448.52     31.87 o 
  -3   9  13      910.31      966.28     45.91 o 
  -1   9  13       99.31       99.13     13.20 o 
   1   9  13       75.41       83.08     12.12 o 
   3   9  13      960.95      980.79     35.85 o 
   5   9  13      457.23      463.80     24.17 o 
   7   9  13      308.83      266.81     27.28 o 
  11   9  13      551.11      526.12     25.67 o 
 -12  10  13      705.02      669.52     26.43 o 
 -10  10  13      605.62      639.81     32.98 o 
  -8  10  13      321.60      458.07     31.33 o 
  -6  10  13      900.78      975.60     45.87 o 
  -4  10  13     1828.06     1940.45     45.61 o 
  -2  10  13      985.16     1029.23     36.99 o 
   0  10  13      112.35      116.00     13.91 o 
   2  10  13      923.04      947.86     35.58 o 
   4  10  13     1858.88     1895.34     49.77 o 
 -11  11  13       12.99       29.39      8.97 o 
  -9  11  13      272.95      267.89     22.83 o 
  -7  11  13       46.58       57.28     15.46 o 
  -5  11  13       68.50       73.06     15.14 o 
  -3  11  13      139.53      125.05     18.75 o 
  -1  11  13      237.54      225.61     32.82 o 
   1  11  13      240.05      220.91     18.16 o 
   3  11  13      138.10      116.86     24.10 o 
   5  11  13       70.62       55.25     13.60 o 
  11  11  13       14.04       29.93      7.83 o 
 -10  12  13       91.05      107.56     13.75 o 
  -8  12  13       60.39       73.86     15.10 o 
  -6  12  13       40.83       50.99     13.66 o 
  -4  12  13      641.90      670.82     26.24 o 
  -2  12  13      144.18       98.17     16.85 o 
   0  12  13      198.62      186.29     17.29 o 
   2  12  13      138.17       64.87     15.24 o 
   4  12  13      601.70      579.27     35.05 o 
   6  12  13       45.17       42.10     11.02 o 
  -9  13  13       79.28       73.07     12.59 o 
  -7  13  13      272.14      282.60     23.83 o 
  -5  13  13      265.86      236.05     21.94 o 
  -3  13  13      132.40      147.49     19.42 o 
  -1  13  13      328.62      245.15     24.95 o 
   1  13  13      342.38      250.59     24.64 o 
   3  13  13      133.67      141.94     19.27 o 
   5  13  13      253.36      202.77     20.79 o 
 -10  14  13      257.15      282.21     18.65 o 
  -8  14  13      913.58     1076.60     41.28 o 
  -6  14  13      767.96      902.12     40.18 o 
  -4  14  13     1792.53     1860.81     41.70 o 
  -2  14  13      649.91      735.24     39.89 o 
   0  14  13      165.77      171.94     20.81 o 
   2  14  13      692.84      741.23     40.17 o 
   4  14  13     1761.97     1722.87     58.89 o 
   6  14  13      764.83      867.82     36.98 o 
  10  14  13      240.11      280.65     17.87 o 
  -9  15  13       98.36       82.75     12.09 o 
  -7  15  13       79.23       80.67     13.86 o 
  -5  15  13       15.71       21.23      9.64 o 
  -3  15  13       19.64       15.58     11.03 o 
  -1  15  13       22.39        6.48     11.44 o 
   1  15  13       17.90       -3.16     14.73 o 
   3  15  13       19.32       31.58     13.35 o 
   5  15  13       14.81       37.57     11.64 o 
  -8  16  13      311.61      291.20     19.45 o 
  -6  16  13      698.69      766.93     33.82 o 
  -4  16  13      573.33      572.95     30.07 o 
  -2  16  13      342.25      345.23     26.20 o 
   0  16  13      286.27      334.41     26.48 o 
   2  16  13      297.59      304.69     25.42 o 
   4  16  13      536.47      520.01     30.23 o 
   6  16  13      673.09      714.50     30.92 o 
  -7  17  13      180.50      163.48     14.71 o 
  -5  17  13      204.94      240.24     18.70 o 
  -3  17  13       83.96       92.46     14.76 o 
  -1  17  13      288.03      283.50     23.79 o 
   1  17  13      274.48      282.17     24.20 o 
   3  17  13       80.46       63.63     13.28 o 
   5  17  13      198.03      260.92     19.79 o 
  -6  18  13       87.41       90.61     11.67 o 
  -2  18  13        6.76       -4.26      9.17 o 
   0  18  13       69.22       61.57     13.43 o 
   2  18  13        6.64       -6.86     10.07 o 
   4  18  13      352.85      338.22     22.88 o 
   6  18  13       84.82      112.85     11.52 o 
  -3  19  13      177.11      164.28     15.17 o 
  -1  19  13      246.37      242.63     19.78 o 
   1  19  13      261.50      241.70     19.94 o 
   3  19  13      170.40      165.81     16.30 o 
   5  19  13       38.52       29.82      7.79 o 
  -2  20  13       45.32       61.45     10.17 o 
   0  20  13      189.33      202.70     16.91 o 
   2  20  13       33.95       37.54      9.84 o 
   4  20  13      325.38      328.54     18.87 o 
  -1  21  13       86.73       92.10     11.09 o 
   1  21  13       82.40       93.03     11.63 o 
   3  21  13      222.59      210.84     14.79 o 
   0   0  14      265.89      276.11     27.82 o 
   2   0  14     3387.67     3537.55     69.99 o 
   4   0  14     3476.28     3865.41    104.83 o 
   6   0  14     2923.43     2897.06     89.52 o 
   8   0  14      164.59      178.86     22.44 o 
  10   0  14      611.90      637.22     36.05 o 
  12   0  14      564.80      540.40     27.75 o 
 -11   1  14      140.33      127.76     15.74 o 
  -9   1  14      306.82      348.04     28.79 o 
  -7   1  14       19.10       27.55     13.32 o 
  -3   1  14      481.43      505.66     26.42 o 
  -1   1  14      412.61      368.52     22.64 o 
   1   1  14      391.18      345.49     21.82 o 
   3   1  14      500.50      539.72     27.15 o 
   5   1  14      401.69      439.28     34.89 o 
   7   1  14       24.84       43.28     15.25 o 
   9   1  14      285.87      340.28     29.23 o 
  11   1  14      149.61      140.62     17.50 o 
 -12   2  14      271.75      302.56     13.91 o 
 -10   2  14      140.40      169.25     19.23 o 
  -8   2  14     1186.68     1217.04     53.63 o 
  -6   2  14     1247.92     1263.15     56.49 o 
  -4   2  14     1050.26     1119.81     54.66 o 
  -2   2  14     1355.05     1394.07     70.32 o 
   0   2  14      166.38      169.50     16.18 o 
   2   2  14     1292.94     1378.96     42.62 o 
   4   2  14     1041.39     1059.82     53.78 o 
   6   2  14     1181.60     1155.48     56.21 o 
   8   2  14     1121.25     1165.61     54.49 o 
  10   2  14      127.73      132.66     18.31 o 
  12   2  14      289.35      323.31     20.64 o 
 -11   3  14       13.38       -3.79      8.92 o 
  -9   3  14      217.66      214.03     21.84 o 
  -7   3  14       53.32       67.08     15.37 o 
  -3   3  14      497.53      517.52     26.74 o 
  -1   3  14      176.65      178.67     16.10 o 
   1   3  14      177.44      163.29     36.36 o 
   3   3  14      485.82      538.82     26.90 o 
   5   3  14      202.70      213.78     26.40 o 
   7   3  14       43.52       38.87     14.37 o 
   9   3  14      207.80      163.29     21.60 o 
  11   3  14        9.70        2.45     11.47 o 
 -12   4  14      135.79      122.71     13.17 o 
 -10   4  14      161.35      186.12     18.59 o 
  -8   4  14      261.06      252.84     24.08 o 
  -4   4  14     1867.76     2139.45     74.01 o 
  -2   4  14      294.98      355.14     46.84 o 
   0   4  14      241.15      272.60     19.33 o 
   2   4  14      284.45      378.68     22.35 o 
   4   4  14     1878.21     1849.68     72.32 o 
   6   4  14      565.41      575.33     39.60 o 
   8   4  14      305.96      286.30     19.36 o 
  10   4  14      163.18      195.17     14.52 o 
  12   4  14      154.45      123.87     12.48 o 
 -11   5  14       43.76       30.86     10.27 o 
  -5   5  14      544.35      569.95     37.43 o 
  -3   5  14      296.24      239.67     18.85 o 
  -1   5  14        4.05       11.58      7.58 o 
   1   5  14        5.47       13.43     11.56 o 
   3   5  14      309.89      248.65     27.45 o 
   5   5  14      567.01      505.23     24.34 o 
   7   5  14      192.55      164.30     22.90 o 
   9   5  14       61.88       65.27     14.73 o 
  11   5  14       50.26       47.21      9.78 o 
 -10   6  14      377.48      393.82     25.73 o 
  -4   6  14      662.75      685.26     40.27 o 
  -2   6  14      631.18      555.09     39.66 o 
   0   6  14       76.61       58.49     15.21 o 
   2   6  14      614.35      507.39     38.55 o 
   4   6  14      668.11      569.43     26.37 o 
   6   6  14     2046.15     2159.64     76.79 o 
   8   6  14      144.76      137.05     19.09 o 
  10   6  14      392.47      383.02     25.56 o 
 -11   7  14      595.82      603.14     27.98 o 
  -9   7  14      105.87       89.91     15.71 o 
  -5   7  14     1401.29     1520.36    116.56 o 
  -1   7  14      900.85      903.41     50.25 o 
   1   7  14      920.77      896.18     50.96 o 
   3   7  14      728.46      646.27     28.52 o 
   5   7  14     1302.44     1334.59     39.26 o 
   7   7  14      429.73      467.62     34.42 o 
   9   7  14      106.92       72.18     13.33 o 
  11   7  14      572.19      517.04     23.53 o 
 -10   8  14       23.52       21.73      9.25 o 
  -8   8  14       29.07       39.45     11.88 o 
  -6   8  14       73.34      100.59     16.93 o 
  -4   8  14      465.94      486.59     22.23 o 
  -2   8  14      338.12      312.23     33.71 o 
   0   8  14       99.98      106.27     13.27 o 
   2   8  14      328.26      251.19     18.83 o 
   4   8  14      471.71      501.22     24.89 o 
   6   8  14       76.56      124.01     20.16 o 
   8   8  14       29.66       17.51     10.13 o 
 -11   9  14      401.35      445.76     22.57 o 
  -9   9  14       75.81       78.39     13.72 o 
  -7   9  14      701.31      629.36     34.99 o 
  -5   9  14      726.21      699.36     25.99 o 
  -3   9  14      510.07      508.86     33.40 o 
  -1   9  14      438.98      359.71     30.90 o 
   1   9  14      434.19      360.97     21.99 o 
   3   9  14      452.98      444.28     23.97 o 
   5   9  14      686.93      670.31     27.47 o 
   7   9  14      649.71      664.85     38.76 o 
 -10  10  14       38.38       34.09     10.10 o 
  -8  10  14      132.09      154.82     18.29 o 
  -6  10  14      416.52      429.94     28.98 o 
  -4  10  14      354.77      286.47     24.52 o 
  -2  10  14     1053.65     1049.13     47.61 o 
   0  10  14      119.37       87.75     16.92 o 
   2  10  14     1115.26     1148.07     38.13 o 
   4  10  14      343.10      277.32     18.96 o 
   6  10  14      435.29      421.08     32.15 o 
  -9  11  14      188.25      178.19     16.90 o 
  -7  11  14      191.87      212.63     20.01 o 
  -5  11  14      257.55      223.04     21.12 o 
  -3  11  14      841.83      786.16     39.91 o 
  -1  11  14      171.63      164.79     21.50 o 
   1  11  14      175.99      189.12     16.98 o 
   3  11  14      867.07      802.31     45.63 o 
   5  11  14      297.22      288.10     23.66 o 
 -10  12  14       94.02       99.34     11.25 o 
  -8  12  14       46.15       48.56     11.46 o 
  -6  12  14       16.73       17.01      9.82 o 
  -4  12  14       48.81       42.01     11.28 o 
  -2  12  14       87.97       90.42     16.54 o 
   0  12  14       30.02       10.13     12.78 o 
   2  12  14       83.81       75.29     16.12 o 
   4  12  14       58.33       48.98     12.68 o 
  -9  13  14      370.30      429.90     22.09 o 
  -7  13  14      272.98      327.30     22.43 o 
  -5  13  14      785.18      885.73     37.50 o 
  -3  13  14      563.06      601.61     34.03 o 
  -1  13  14      874.17      929.63     43.97 o 
   1  13  14      832.92      839.52     42.43 o 
   3  13  14      507.23      584.10     34.38 o 
   5  13  14      799.87      846.29     36.85 o 
  -8  14  14      134.21      141.50     13.80 o 
  -6  14  14       32.30       28.61      9.40 o 
  -4  14  14       67.10       87.64     13.57 o 
  -2  14  14      664.15      673.71     35.48 o 
   0  14  14       44.88       -2.05     13.66 o 
   2  14  14      646.14      676.79     36.31 o 
   4  14  14       72.20       90.10     14.28 o 
  -7  15  14        0.57       -7.15      7.15 o 
  -5  15  14       83.27      103.82     13.20 o 
  -3  15  14      134.58      126.29     15.62 o 
  -1  15  14       59.67       65.54     14.17 o 
   1  15  14       59.26       46.82     13.16 o 
   3  15  14      136.02      131.62     16.21 o 
   5  15  14       84.10       82.28     12.56 o 
  -6  16  14        0.27       -6.93      6.93 o 
  -4  16  14      130.05      109.35     12.55 o 
  -2  16  14       49.05       17.50      9.09 o 
   0  16  14       75.77       74.15     14.38 o 
   2  16  14       51.68       52.95     12.98 o 
   4  16  14      126.90      108.27     14.07 o 
  -3  17  14      353.36      373.60     22.23 o 
  -1  17  14      799.35      799.36     34.61 o 
   1  17  14      780.37      760.26     33.87 o 
   3  17  14      342.21      375.22     22.91 o 
   5  17  14      532.25      499.62     22.90 o 
  -2  18  14      130.31      113.60     12.53 o 
   0  18  14       78.46       95.49     13.39 o 
   2  18  14      121.38      107.78     13.07 o 
   4  18  14       83.98      107.12     11.77 o 
  -1  19  14       54.13       72.95     10.67 o 
   1  19  14       57.67       79.55     11.34 o 
   3  19  14      254.85      256.41     16.34 o 
   2   0  15       54.30       99.15     12.93 o 
   4   0  15       41.03       38.11     14.79 o 
   6   0  15        4.91        8.87     11.90 o 
   8   0  15       53.73       67.11     14.99 o 
  10   0  15       72.25       48.06     11.27 o 
 -11   1  15       10.73       26.13      8.40 o 
  -9   1  15      144.44      166.17     18.70 o 
  -7   1  15      121.36      113.05     18.17 o 
  -5   1  15      646.71      680.00     41.84 o 
  -3   1  15     2765.06     2818.79     60.66 o 
  -1   1  15      615.11      549.41     26.79 o 
   1   1  15      636.57      580.73     27.60 o 
   3   1  15     2780.21     2836.31     87.01 o 
   5   1  15      659.26      659.09     41.61 o 
   7   1  15      135.70      116.94     18.21 o 
   9   1  15      157.27      197.87     20.62 o 
  11   1  15       15.76       14.77      6.54 o 
 -10   2  15       95.63       90.99     14.04 o 
  -8   2  15       25.79       45.85     12.40 o 
  -6   2  15       25.95       -7.10     12.92 o 
  -4   2  15      278.85      285.41     28.16 o 
  -2   2  15      291.10      302.45     20.21 o 
   0   2  15       76.00       49.25      9.47 o 
   2   2  15      282.14      302.09     27.78 o 
   4   2  15      285.34      310.40     30.09 o 
   6   2  15       25.19       12.14     13.11 o 
   8   2  15       22.62       40.60     12.09 o 
  10   2  15       97.47       95.83     13.20 o 
 -11   3  15      213.32      243.02     15.04 o 
  -9   3  15       97.76      110.78     15.33 o 
  -7   3  15      248.65      265.56     25.20 o 
  -5   3  15     1618.08     1850.38     66.96 o 
  -3   3  15     2579.83     2833.24     84.78 o 
  -1   3  15     1152.66     1181.77     61.90 o 
   1   3  15     1058.04     1081.12     66.91 o 
   3   3  15     2592.48     2568.99     82.86 o 
   5   3  15     1679.34     1803.70     43.72 o 
   7   3  15      224.36      267.91     25.95 o 
   9   3  15       94.29      102.81     15.55 o 
 -10   4  15       44.18       47.84      7.37 o 
  -8   4  15       35.67       62.49     13.94 o 
  -6   4  15      293.30      342.09     28.20 o 
  -4   4  15      515.55      493.70     34.47 o 
  -2   4  15      975.74      938.44     77.85 o 
   0   4  15      604.96      586.43     46.20 o 
   2   4  15      962.50      919.64     54.72 o 
   4   4  15      516.12      435.55     22.44 o 
   6   4  15      323.85      353.03     30.18 o 
   8   4  15       34.02       21.42     10.36 o 
  10   4  15       41.49       48.43     10.01 o 
  -9   5  15        4.55       -0.87      5.80 o 
  -7   5  15      121.99      101.07     16.28 o 
  -5   5  15      106.02       97.81     11.14 o 
  -3   5  15       98.41      114.80     18.38 o 
  -1   5  15      119.91       97.52     19.83 o 
   1   5  15      117.14      104.84     18.73 o 
   3   5  15       95.97       97.28     13.22 o 
   5   5  15      104.44       84.18     11.30 o 
   7   5  15      117.66      103.99     17.95 o 
   9   5  15        3.54       -5.04      8.02 o 
 -10   6  15       19.51       34.82      6.29 o 
  -8   6  15       15.83       14.76      6.67 o 
  -6   6  15      139.45      141.70     18.11 o 
  -4   6  15      104.18      151.38     13.54 o 
  -2   6  15       24.62       23.15     12.84 o 
   0   6  15      465.61      435.21     34.44 o 
   2   6  15       30.85       44.46     10.35 o 
   4   6  15      113.41      143.39     14.31 o 
   6   6  15      118.60      124.40     19.55 o 
   8   6  15       11.81        6.93      8.44 o 
  10   6  15       21.92       42.76      8.89 o 
  -9   7  15      163.63      146.98     10.69 o 
  -7   7  15      424.40      472.83     20.04 o 
  -5   7  15      753.83      743.39     35.24 o 
  -3   7  15     1834.94     1765.48     59.66 o 
  -1   7  15      722.12      789.25     49.36 o 
   1   7  15      732.34      768.94     47.71 o 
   3   7  15     1816.63     1773.50     87.78 o 
   5   7  15      771.68      809.81     32.70 o 
   7   7  15      398.80      466.72     31.57 o 
   9   7  15      154.96      124.59     14.10 o 
 -10   8  15        9.52        7.44      6.75 o 
  -8   8  15      125.18      136.92     15.85 o 
  -6   8  15      175.49      214.53     19.97 o 
  -4   8  15      482.20      468.00     29.60 o 
  -2   8  15      780.40      817.63     40.55 o 
   0   8  15     1018.36     1056.28     73.33 o 
   2   8  15      779.50      769.14     29.90 o 
   4   8  15      475.77      456.76     22.35 o 
   6   8  15      203.60      244.25     24.35 o 
   8   8  15      123.57      122.09     14.94 o 
  -9   9  15       40.00       56.19     10.25 o 
  -7   9  15      346.87      373.42     24.05 o 
  -5   9  15      514.85      497.02     26.23 o 
  -3   9  15      393.66      405.63     28.35 o 
  -1   9  15      851.73      850.67     42.55 o 
   1   9  15      880.13      829.44     59.20 o 
   3   9  15      368.07      387.68     21.14 o 
   5   9  15      506.14      478.75     26.17 o 
   7   9  15      341.97      343.09     24.39 o 
  -8  10  15      159.44      138.59     13.83 o 
  -6  10  15     1303.83     1303.26     44.15 o 
  -4  10  15     1406.10     1459.32     49.25 o 
  -2  10  15     1281.55     1332.61     50.30 o 
   0  10  15     4445.38     4317.55    146.35 o 
   2  10  15     1271.48     1294.20     54.32 o 
   4  10  15     1422.27     1469.46     38.50 o 
   6  10  15     1246.26     1295.06     48.78 o 
  -7  11  15       60.16       82.86     11.53 o 
  -3  11  15       26.75       46.38     12.47 o 
  -1  11  15      235.46      233.99     22.89 o 
   1  11  15      235.40      216.30     16.63 o 
   3  11  15       26.86       22.50     11.31 o 
   5  11  15      149.05      165.08     16.76 o 
  -6  12  15       96.11      100.38     12.17 o 
  -4  12  15      152.99      131.23     15.43 o 
  -2  12  15      160.32      112.66     16.53 o 
   0  12  15       33.85       31.40     12.95 o 
   2  12  15      172.89      131.35     18.04 o 
   4  12  15      141.91      143.74     16.78 o 
  -3  13  15       35.62       23.26      9.47 o 
  -1  13  15       16.57        7.02      9.36 o 
   1  13  15       16.67       11.69      9.93 o 
   3  13  15       40.46       13.27      9.00 o 
   5  13  15       84.95       87.45     11.54 o 
  -4  14  15      657.11      701.58     28.42 o 
  -2  14  15      191.61      228.60     19.66 o 
   0  14  15      996.32     1082.80     42.48 o 
   2  14  15      182.20      186.29     18.52 o 
   4  14  15      652.73      702.12     30.39 o 
  -3  15  15      286.52      289.08     19.22 o 
  -1  15  15      155.07      134.89     15.76 o 
   1  15  15      144.65      116.61     14.33 o 
   3  15  15      285.95      243.16     18.74 o 
  -2  16  15      903.27      879.73     32.38 o 
   0  16  15      120.30      165.56     16.04 o 
   2  16  15      900.07      917.00     33.88 o 
   4  16  15      418.88      430.60     20.77 o 
  -1  17  15       63.77       78.23     10.68 o 
   1  17  15       63.56       64.73      9.92 o 
   3  17  15      146.54      135.91     12.57 o 
   0   0  16     2200.80     2295.55     74.12 o 
   2   0  16     3235.57     3361.83     91.26 o 
   4   0  16     2099.20     2213.30     71.58 o 
   6   0  16     2231.27     2594.86     74.86 o 
   8   0  16      598.64      698.32     34.41 o 
  -9   1  16       25.64       25.61      9.05 o 
  -7   1  16      160.03      211.61     20.76 o 
  -5   1  16      627.91      731.08     39.91 o 
  -3   1  16       85.85       84.17     16.51 o 
  -1   1  16      709.80      748.97     29.35 o 
   1   1  16      693.87      711.09     28.79 o 
   3   1  16       92.75      104.60     18.86 o 
   5   1  16      631.14      699.66     39.90 o 
   7   1  16      163.22      174.28     20.04 o 
   9   1  16       30.57       19.53      7.60 o 
  -8   2  16       49.53       64.88     12.81 o 
  -6   2  16      297.39      344.34     27.13 o 
  -4   2  16      484.39      608.79     36.93 o 
  -2   2  16      373.23      346.18     28.42 o 
   0   2  16      830.80      847.18     31.28 o 
   2   2  16      378.39      397.90     32.21 o 
   4   2  16      501.86      589.69     24.29 o 
   6   2  16      303.04      340.70     27.43 o 
   8   2  16       50.66       50.22     11.90 o 
  -9   3  16      112.45      131.10      9.48 o 
  -7   3  16      235.83      255.15     21.63 o 
  -5   3  16      134.27      143.93     18.81 o 
  -3   3  16      366.95      443.04     31.45 o 
  -1   3  16      363.34      360.32     20.53 o 
   1   3  16      370.36      376.66     20.88 o 
   3   3  16      371.50      433.26     21.35 o 
   5   3  16      135.42      144.07     19.78 o 
   7   3  16      245.07      230.90     21.74 o 
   9   3  16      117.77      139.30     14.36 o 
  -8   4  16      291.83      305.46     14.75 o 
  -6   4  16       73.86      140.18     17.56 o 
  -4   4  16      752.84      734.47     25.75 o 
  -2   4  16      672.49      769.41     40.43 o 
   0   4  16       82.45       61.28     10.38 o 
   2   4  16      645.96      640.32     26.02 o 
   4   4  16      753.97      746.38     26.78 o 
   6   4  16       63.94      120.29     17.75 o 
   8   4  16      279.07      306.99     22.33 o 
  -7   5  16       50.39       43.94      7.23 o 
  -5   5  16       27.49       26.77      6.99 o 
  -3   5  16      349.47      352.88     18.33 o 
  -1   5  16      111.48      108.00      9.85 o 
   1   5  16      103.59       84.39     11.24 o 
   3   5  16      339.32      323.20     18.49 o 
   5   5  16       30.19       36.58      7.82 o 
   7   5  16       45.10       42.91     11.52 o 
  -8   6  16       20.87       32.53      5.66 o 
  -6   6  16      332.86      348.95     16.41 o 
  -4   6  16      314.89      373.22     17.77 o 
  -2   6  16     1343.09     1298.48     48.45 o 
   0   6  16       48.83        7.56     15.31 o 
   2   6  16     1328.20     1280.00     36.08 o 
   4   6  16      338.24      380.45     18.94 o 
   6   6  16      327.09      327.16     25.27 o 
   8   6  16       13.34        9.93      6.98 o 
  -7   7  16      331.13      332.19     20.17 o 
  -5   7  16      538.04      473.19     25.25 o 
  -3   7  16      962.54      978.86     40.46 o 
  -1   7  16      586.55      597.37     33.74 o 
   1   7  16      599.96      609.50     25.32 o 
   3   7  16      964.85     1034.81     32.44 o 
   5   7  16      531.82      514.11     20.38 o 
   7   7  16      353.80      333.91     22.68 o 
  -6   8  16       29.00       32.21      8.37 o 
  -4   8  16       41.21       35.83     10.83 o 
  -2   8  16       96.35      127.76     16.88 o 
   0   8  16       29.00       32.71     12.63 o 
   2   8  16       94.12      107.79     11.68 o 
   4   8  16       42.54       43.16      8.04 o 
   6   8  16       28.39       29.48      9.90 o 
  -3   9  16      201.60      175.79     17.87 o 
  -1   9  16      236.93      227.37     21.07 o 
   1   9  16      247.16      239.68     15.85 o 
   3   9  16      224.15      240.64     22.85 o 
   5   9  16      309.38      301.17     14.91 o 
  -4  10  16      146.40      136.71     14.27 o 
  -2  10  16      255.42      248.37     21.07 o 
   0  10  16       45.85       19.45     10.44 o 
   2  10  16      268.54      284.75     16.41 o 
   4  10  16      124.62      124.59     11.10 o 
  -3  11  16      411.46      403.41     23.65 o 
  -1  11  16      251.28      251.44     20.57 o 
   1  11  16      238.98      238.66     20.53 o 
   3  11  16      392.06      376.64     23.80 o 
   5  11  16      109.69      104.80     10.80 o 
  -4  12  16       21.76       24.24      6.77 o 
  -2  12  16       83.12       80.47     12.62 o 
   0  12  16       17.01       15.98      9.39 o 
   2  12  16       84.50       82.02     13.28 o 
   4  12  16       16.60       28.56      8.20 o 
  -3  13  16      249.51      246.43     16.74 o 
  -1  13  16      398.23      392.45     23.12 o 
   1  13  16      410.64      382.06     23.22 o 
   3  13  16      269.50      286.18     18.66 o 
  -2  14  16       60.70       78.52     10.69 o 
   0  14  16        6.81        6.04      6.80 o 
   2  14  16       58.51       71.13     10.20 o 
  -1  15  16       43.62       35.89      7.91 o 
   1  15  16       43.63       30.34      8.47 o 
   2   0  17       57.03       55.29     12.78 o 
   4   0  17        8.03        4.33      5.56 o 
   6   0  17        6.06        6.79      8.75 o 
  -7   1  17      117.15      138.60     14.25 o 
  -5   1  17      125.29      143.09     10.64 o 
  -3   1  17      503.00      603.76     33.41 o 
  -1   1  17      192.49      186.81     20.11 o 
   1   1  17      165.96      141.53     18.06 o 
   3   1  17      490.58      593.48     22.27 o 
   5   1  17      131.21      165.01     18.19 o 
   7   1  17      117.61      117.67     13.69 o 
  -6   2  17       95.19      117.09     14.06 o 
  -4   2  17       39.77       30.71      7.13 o 
  -2   2  17        4.70        7.80      9.03 o 
   0   2  17       76.47      100.45     10.57 o 
   2   2  17        6.05        7.40      6.97 o 
   4   2  17       37.95       32.22      7.30 o 
   6   2  17       94.35      118.33     14.88 o 
  -5   3  17      638.67      745.00     22.04 o 
  -3   3  17      410.10      453.80     19.21 o 
  -1   3  17      478.88      434.39     20.83 o 
   1   3  17      554.56      459.24     20.43 o 
   3   3  17      409.32      444.95     19.37 o 
   5   3  17      592.43      687.55     34.19 o 
   7   3  17      209.87      242.20     18.02 o 
  -6   4  17       93.61      116.74     12.93 o 
  -4   4  17      403.49      476.66     28.02 o 
  -2   4  17      155.99      166.69     12.34 o 
   0   4  17       38.57       47.72      9.52 o 
   2   4  17      183.72      202.89     13.82 o 
   4   4  17      369.13      410.76     17.63 o 
   6   4  17       86.57      105.87     13.49 o 
  -5   5  17        0.18        1.06      5.84 o 
  -3   5  17       76.29       83.11      8.76 o 
  -1   5  17      198.64      229.16     20.29 o 
   1   5  17      204.87      236.94     22.72 o 
   3   5  17       79.47       78.26      9.27 o 
   5   5  17        0.08       13.59      8.75 o 
  -4   6  17       64.43       47.62      9.15 o 
  -2   6  17       17.16        4.86      8.37 o 
   0   6  17       37.42       54.20     11.69 o 
   2   6  17       13.09       12.77      6.13 o 
   4   6  17       73.48       58.11      7.78 o 
   6   6  17        2.49        9.81      7.08 o 
  -3   7  17      400.87      417.56     23.48 o 
  -1   7  17      276.17      252.46     20.21 o 
   1   7  17      270.99      254.11     20.38 o 
   3   7  17      412.34      430.07     23.42 o 
   5   7  17      347.54      391.34     23.11 o 
  -4   8  17      388.08      362.38     19.46 o 
  -2   8  17      134.32      110.05     14.17 o 
   0   8  17      165.03      165.86     16.42 o 
   2   8  17      125.79       77.69     12.49 o 
   4   8  17      381.33      374.78     15.12 o 
  -3   9  17      318.25      316.43     19.08 o 
  -1   9  17      119.32      143.15     14.97 o 
   1   9  17      123.43      162.49     15.74 o 
   3   9  17      319.76      322.98     19.63 o 
  -2  10  17      412.72      425.58     22.27 o 
   0  10  17      283.23      348.46     21.33 o 
   2  10  17      388.76      417.85     22.45 o 
  -1  11  17       22.04       10.09      6.39 o 
   1  11  17       22.10       11.80      7.24 o 
   0  12  17       47.68       49.31      9.08 o 
   0   0  18      284.59      317.77     20.23 o 
   2   0  18      613.25      663.72     16.47 o 
   4   0  18      579.17      592.45     26.75 o 
  -3   1  18       72.80       81.02      7.75 o 
  -1   1  18      140.78      124.43     13.64 o 
   1   1  18      150.73      156.21     14.75 o 
   3   1  18       66.87       78.19     13.59 o 
  -2   2  18      329.12      300.61     13.29 o 
   0   2  18       37.82       42.58      9.23 o 
   2   2  18      353.15      355.37     15.16 o 
   4   2  18      251.86      250.51     18.25 o 
  -3   3  18      271.00      299.79     17.87 o 
  -1   3  18       10.72       -0.48      6.89 o 
   1   3  18       14.81       14.85      8.04 o 
   3   3  18      269.11      329.44     21.16 o 
  -2   4  18       38.57       26.94      8.07 o 
   0   4  18      195.80      236.19     17.37 o 
   2   4  18       45.99       47.56      9.05 o 
  -1   5  18       48.78       51.82      9.42 o 
   1   5  18       55.63       64.73      9.66 o 
   0   6  18       35.95       41.61      8.88 o 
                                                 
